# Supplementary material for: Gender and household structure factors associated with maternal and child undernutrition in rural communities in Ethiopia
Source: PLoS One. 2018 Oct 4;13(10):e0203914. doi: 10.1371/journal.pone.0203914 (PMC6171833; doi:10.1371/journal.pone.0203914)
Supplement: S1 Data — (XLSX) [file pone.0203914.s001.XLSX]

## Sheet: PONE-D-16-47012R2_FTC
Names of communities grouped by study sites	Household size	Age of mother	Wealth index	Number of <5yrs of age children	Marrital status	Presence of polygamy	Mothers with Formal schooling	Highest level formal schooling	Husbands formal schooling	Husband's hiest level of Schooling	Headship of Households	Ownership of cultivated land	Size of land owned	Mother's usual occupation	Husband's usual occupation	Household wonership domestic animals	No oxen owend	No of cows owned	No of goats owend	No of sheeps owned	No of donkeies owned	No of mules or hourse owned	No of chicken owened	Ownership of Radio	Owenership of TV	Ownership of bicycle	Ownership of hand torch	Owenership of mobile phone	Owenership of horse/donkey cart	Ownership of Motor cycle	Type of house	Roofing	Noof rooms	Place domestic animals were kelpt	Window material	Presence/absence of windows	Floor material	Toilet facility	Toilet facility regrouped	Drinking water source	Drinking water source regrouped	Time needed to fetch drinking water	Time_fetching water regrouped	Persons' in charge of fetching water	Persons in charge of fetching water_regrouped	Physiological status of the women	Where mothers attended Antinatal clinic (ANC)	ANC attended regrouped	No of ANC visits
Halaba (Guba-sherero & Holagoba-kukie)	5	24	5	1	Widowed	Yes	No	0	No	0	Women or both	Yes	0.75	Housewife	Dead	No	0	0	0	0	0	0	0	Yes	No	No	No	Yes	No	No	Corrugated iron roof with wood and mud walls	Corrugated iron roof	2	No domestic animals	wood shutter	Window	Mud/earth	No toilet	Unimproved (open defication or traditional pit latrine)	public tab/stand pipe	Public tab/stand pipe	30	30-60 minutes	yourself	Women	Non-pregnant and non-lactating	Didn't go anywhere	Didn't go anywhere	0
Halaba (Guba-sherero & Holagoba-kukie)	9	35	2	4	Married	Yes	Yes	3	Yes	4	Men	Yes	3	Housewife	Farmer	Yes	0	0	1	0	0	0	3	No	No	No	No	No	No	No	Corrugated iron roof with wood and mud walls	Corrugated iron roof	1	same house, same room	wood shutter	Window	Mud/earth	traditional pit latrine	Unimproved (open defication or traditional pit latrine)	public tab/stand pipe	Public tab/stand pipe	30	30-60 minutes	yourself	Women	Lactating	Health center	Any health facility	3
Halaba (Guba-sherero & Holagoba-kukie)	8	40	4.453	1	Married	No	No	0	Yes	4	Men	Yes	1.25	Housewife	Farmer	Yes	2	2	4	0	1	0	0	No	No	No	Yes	No	No	No	Tatched grass roof	Tatched grass roof	1	same house, same room	Open window	Window	Mud/earth	Pit latrine with shade	Improved (Pit latrine with shade or VIP latrine)	public tab/stand pipe	Public tab/stand pipe	60	30-60 minutes	yourself	Women	Lactating	Health center	Any health facility	4
Halaba (Guba-sherero & Holagoba-kukie)	9	30	3.453	1	Married	No	No	0	Yes	3	Men	No		Housewife	Farmer	Yes	3	1	2	0	0	0	0	No	No	No	Yes	Yes	No	No	Tatched grass roof	Tatched grass roof	1	same house, same room	house doesn't have window	No window	Mud/earth	traditional pit latrine	Unimproved (open defication or traditional pit latrine)	public tab/stand pipe	Public tab/stand pipe	10	< 30 minutes	maid	Others	Pregnant and lactating	Health center	Any health facility	2
Halaba (Guba-sherero & Holagoba-kukie)	7	45	2	1	Married	Yes	No	0	No	0	Women or both	Yes	0.25	Housewife	Farmer	Yes	0	2	0	0	1	0	0	No	No	No	No	No	No	No	Corrugated iron roof with wood and mud walls	Corrugated iron roof	2	same house, same room	house doesn't have window	No window	Mud/earth	No toilet	Unimproved (open defication or traditional pit latrine)	public tab/stand pipe	Public tab/stand pipe	30	30-60 minutes	yourself	Women	Lactating	Didn't go anywhere	Didn't go anywhere	0
Halaba (Guba-sherero & Holagoba-kukie)	6	30	4	2	Married	No	No	0	No	0	Men	No		Housewife	Daily Labor	Yes	0	0	2	0	0	0	0	No	No	No	No	No	No	No	Corrugated iron roof with wood and mud walls	Corrugated iron roof	2	.	wood shutter	Window	Mud/earth	Pit latrine with shade	Improved (Pit latrine with shade or VIP latrine)	public tab/stand pipe	Public tab/stand pipe	40	30-60 minutes	children	Others	Lactating	Didn't go anywhere	Didn't go anywhere	0
Halaba (Guba-sherero & Holagoba-kukie)	7	40	5.453	2	Married	Yes	No	0	No	0	Men	No		Housewife	Farmer	Yes	3	1	3	0	2	0	2	Yes	No	Yes	Yes	No	Yes	No	Tatched grass roof	Tatched grass roof	1	same house, separate section	house doesn't have window	No window	Mud/earth	traditional pit latrine	Unimproved (open defication or traditional pit latrine)	public tab/stand pipe	Public tab/stand pipe	30	30-60 minutes	children	Others	Non-pregnant and non-lactating	Health center	Any health facility	4
Halaba (Guba-sherero & Holagoba-kukie)	4	30	2.453	2	Married	No	No	0	No	0	Men	Yes	0.75	Housewife	Farmer	Yes	1	0	0	0	0	0	0	No	No	No	No	No	No	No	Tatched grass roof	Tatched grass roof	1	same house, separate section	house doesn't have window	No window	Mud/earth	No toilet	Unimproved (open defication or traditional pit latrine)	public tab/stand pipe	Public tab/stand pipe	30	30-60 minutes	yourself	Women	Pregnant	Health center	Any health facility	3
Halaba (Guba-sherero & Holagoba-kukie)	3	33	2.453	1	Widowed	Yes	No	0	No	0	Women or both	Yes	1	Farmer	Dead	Yes	1	2	0	0	0	0	0	No	No	No	No	No	No	No	Tatched grass roof	Tatched grass roof	1	same house, same room	house doesn't have window	No window	Mud/earth	No toilet	Unimproved (open defication or traditional pit latrine)	public tab/stand pipe	Public tab/stand pipe	20	< 30 minutes	yourself	Women	Non-pregnant and non-lactating	Health center	Any health facility	4
Halaba (Guba-sherero & Holagoba-kukie)	6	25	6	2	Married	No	No	0	Yes	5	Men	No		Housewife	Paid employment	No	0	0	0	0	0	0	0	Yes	No	Yes	Yes	Yes	No	No	Corrugated iron roof with wood and mud walls	Corrugated iron roof	2	No domestic animals	house doesn't have window	No window	Mud/earth	traditional pit latrine	Unimproved (open defication or traditional pit latrine)	public tab/stand pipe	Public tab/stand pipe	20	< 30 minutes	employed/ donkey cart	Others	Lactating	Health center	Any health facility	4
Halaba (Guba-sherero & Holagoba-kukie)	6	27	4	2	Married	Yes	No	0	Yes	7	Men	Yes	1	Farmer	Farmer	Yes	0	3	7	0	0	0	0	Yes	No	No	Yes	Yes	No	No	Tatched grass roof	Tatched grass roof	1	same house, same room	house doesn't have window	No window	Mud/earth	Pit latrine with shade	Improved (Pit latrine with shade or VIP latrine)	public tab/stand pipe	Public tab/stand pipe	10	< 30 minutes	Houseband	Others	.	Health post	Any health facility	0
Halaba (Guba-sherero & Holagoba-kukie)	5	22	6.453	2	Married	No	No	0	Yes	7	Men	Yes	0.5	Housewife	Daily Labor	Yes	2	6	0	0	0	0	0	Yes	No	No	No	No	No	No	Corrugated iron roof with wood and mud walls	Corrugated iron roof	2	same house, separate section	wood shutter	Window	cow dung smeared	No toilet	Unimproved (open defication or traditional pit latrine)	public tab/stand pipe	Public tab/stand pipe	10	< 30 minutes	Houseband	Others	Lactating	Health center	Any health facility	4
Halaba (Guba-sherero & Holagoba-kukie)	6	18	5	2	Married	No	No	0	Yes	4	Men	Yes	2	Housewife	Daily Labor	Yes	0	0	0	4	0	0	0	Yes	No	No	No	Yes	No	No	Corrugated iron roof with wood and mud walls	Corrugated iron roof	1	same house, separate section	wood shutter	Window	Mud/earth	Pit latrine with shade	Improved (Pit latrine with shade or VIP latrine)	public tab/stand pipe	Public tab/stand pipe	15	< 30 minutes	yourself	Women	Lactating	Health center	Any health facility	1
Halaba (Guba-sherero & Holagoba-kukie)	7	25	5.453	2	Married	No	No	0	Yes	6	Men	Yes	1	Housewife	Farmer	Yes	2	0	3	0	0	0	0	Yes	No	No	No	No	No	No	Corrugated iron roof with wood and mud walls	Corrugated iron roof	3	same house, same room	Open window	Window	Mud/earth	No toilet	Unimproved (open defication or traditional pit latrine)	public tab/stand pipe	Public tab/stand pipe	10	< 30 minutes	yourself	Women	Lactating	Health center	Any health facility	5
Halaba (Guba-sherero & Holagoba-kukie)	6	25	4	2	Married	No	No	0	No	0	Men	Yes	0.25	Housewife	Farmer	No	0	0	0	0	0	0	0	Yes	No	No	No	No	No	No	Tatched grass roof	Tatched grass roof	1	No domestic animals	Open window	Window	cow dung smeared	Pit latrine with shade	Improved (Pit latrine with shade or VIP latrine)	public tab/stand pipe	Public tab/stand pipe	30	30-60 minutes	yourself	Women	Lactating	Health center	Any health facility	4
Halaba (Guba-sherero & Holagoba-kukie)	4	20	5.453	2	Divorced	No	No	0	No	0	Men	Yes	0.75	Housewife	Farmer	Yes	2	1	0	1	0	0	0	Yes	No	No	No	No	No	No	Tatched grass roof	Tatched grass roof	1	same house, same room	Open window	Window	cow dung smeared	traditional pit latrine	Unimproved (open defication or traditional pit latrine)	public tab/stand pipe	Public tab/stand pipe	30	30-60 minutes	yourself	Women	Lactating	Health center	Any health facility	4
Halaba (Guba-sherero & Holagoba-kukie)	7	26	0	1	Married	No	No	0	Yes	7	Men	Yes	1.25	Housewife	Farmer	No	0	0	0	0	0	0	0	No	No	No	No	No	No	No	Tatched grass roof	Tatched grass roof	1	No domestic animals	house doesn't have window	No window	Mud/earth	traditional pit latrine	Unimproved (open defication or traditional pit latrine)	public tab/stand pipe	Public tab/stand pipe	20	< 30 minutes	yourself	Women	Lactating	Didn't go anywhere	Didn't go anywhere	0
Halaba (Guba-sherero & Holagoba-kukie)	10	32	4.453	2	Married	Yes	No	0	No	0	Women or both	Yes	1	Housewife	Farmer	Yes	3	1	2	0	0	0	0	Yes	No	No	No	Yes	No	No	Tatched grass roof	Tatched grass roof	1	same house, same room	house doesn't have window	No window	Mud/earth	Pit latrine with shade	Improved (Pit latrine with shade or VIP latrine)	public tab/stand pipe	Public tab/stand pipe	10	< 30 minutes	children	Others	Lactating	Health center	Any health facility	4
Halaba (Guba-sherero & Holagoba-kukie)	8	32	8.453	3	Married	Yes	Yes	3	No	0	Men	Yes	1.75	Housewife	Farmer	Yes	2	3	3	2	1	1	0	Yes	No	Yes	Yes	Yes	Yes	No	Tatched grass roof	Tatched grass roof	1	same house, same room	wood shutter	Window	cow dung smeared	traditional pit latrine	Unimproved (open defication or traditional pit latrine)	public tab/stand pipe	Public tab/stand pipe	10	< 30 minutes	children	Others	Lactating	Health center	Any health facility	3
Halaba (Guba-sherero & Holagoba-kukie)	7	36	9.453	3	Married	Yes	Yes	3	Yes	9	Men	Yes	2.5	Farmer	Farmer	Yes	2	2	0	0	0	0	0	Yes	Yes	Yes	Yes	Yes	Yes	No	Corrugated iron roof with wood and mud walls	Corrugated iron roof	3	same house, separate section	wood shutter	Window	Mud/earth	traditional pit latrine	Unimproved (open defication or traditional pit latrine)	rain water	Other	30	30-60 minutes	children	Others	Lactating	Health center	Any health facility	3
Halaba (Guba-sherero & Holagoba-kukie)	7	35	8.453	2	Married	Yes	No	0	No	0	Men	No		Housewife	Trader	Yes	2	1	0	0	2	0	0	Yes	No	Yes	No	Yes	Yes	No	Corrugated iron roof with wood and mud walls	Corrugated iron roof	3	separate place	wood shutter	Window	Mud/earth	No toilet	Unimproved (open defication or traditional pit latrine)	public tab/stand pipe	Public tab/stand pipe	30	30-60 minutes	yourself	Women	Lactating	Health center	Any health facility	3
Halaba (Guba-sherero & Holagoba-kukie)	4	25	8	2	Married	No	No	0	No	0	Men	Yes	1	Housewife	Self employed	Yes	0	1	2	0	1	0	0	Yes	No	Yes	No	Yes	Yes	No	Corrugated iron roof with wood and mud walls	Corrugated iron roof	2	separate place	wood shutter	Window	Mud/earth	Pit latrine with shade	Improved (Pit latrine with shade or VIP latrine)	public tab/stand pipe	Public tab/stand pipe	30	30-60 minutes	yourself	Women	Lactating	Health center	Any health facility	6
Halaba (Guba-sherero & Holagoba-kukie)	9	25	6.453	3	Married	No	Yes	3	Yes	6	Men	Yes	1	Farmer	Farmer	Yes	2	3	0	1	1	0	0	No	No	Yes	Yes	Yes	No	No	Tatched grass roof	Tatched grass roof	1	same house, separate section	wood shutter	Window	Mud/earth	Pit latrine with shade	Improved (Pit latrine with shade or VIP latrine)	public tab/stand pipe	Public tab/stand pipe	60	30-60 minutes	yourself	Women	Lactating	Didn't go anywhere	Didn't go anywhere	0
Halaba (Guba-sherero & Holagoba-kukie)	7	30	4	2	Married	No	No	0	Yes	4	Men	Yes	2.5	Housewife	Farmer	Yes	0	0	2	0	0	0	0	No	No	Yes	Yes	Yes	No	No	Tatched grass roof	Tatched grass roof	1	same house, same room	house doesn't have window	No window	Mud/earth	Pit latrine with shade	Improved (Pit latrine with shade or VIP latrine)	public tab/stand pipe	Public tab/stand pipe	15	< 30 minutes	yourself	Women	Lactating	Health center	Any health facility	3
Halaba (Guba-sherero & Holagoba-kukie)	5	25	2.453	2	Married	No	No	0	No	0	Men	Yes	2	Petty trading	Farmer	Yes	1	0	0	0	0	0	0	No	No	No	No	No	No	.	Tatched grass roof	Tatched grass roof	1	same house, same room	house doesn't have window	No window	Mud/earth	traditional pit latrine	Unimproved (open defication or traditional pit latrine)	public tab/stand pipe	Public tab/stand pipe	1	< 30 minutes	Houseband	Others	Lactating	Health center	Any health facility	3
Halaba (Guba-sherero & Holagoba-kukie)	3	25	3	1	Married	Yes	No	0	No	0	Men	Yes	0.5	Petty trading	Farmer	Yes	0	2	0	0	0	0	0	Yes	No	No	No	No	No	No	Tatched grass roof	Tatched grass roof	1	same house, same room	house doesn't have window	No window	Mud/earth	Pit latrine with shade	Improved (Pit latrine with shade or VIP latrine)	public tab/stand pipe	Public tab/stand pipe	30	30-60 minutes	yourself	Women	Lactating	Health center	Any health facility	5
Halaba (Guba-sherero & Holagoba-kukie)	7	30	3	1	Married	No	No	0	No	0	Men	Yes	0.25	Housewife	Farmer	Yes	0	1	0	0	0	0	0	No	No	No	No	Yes	No	No	Tatched grass roof	Tatched grass roof	1	same house, same room	wood shutter	Window	Mud/earth	Pit latrine with shade	Improved (Pit latrine with shade or VIP latrine)	public tab/stand pipe	Public tab/stand pipe	15	< 30 minutes	yourself	Women	Lactating	Health center	Any health facility	5
Halaba (Guba-sherero & Holagoba-kukie)	4	22	2	2	Married	No	No	0	Yes	2	Men	yes	0.5	Housewife	Farmer	No	0	0	0	0	0	0	0	No	No	No	Yes	No	No	No	Tatched grass roof	Tatched grass roof	1	No domestic animals	house doesn't have window	No window	Mud/earth	No toilet	Unimproved (open defication or traditional pit latrine)	public tab/stand pipe	Public tab/stand pipe	15	< 30 minutes	yourself	Women	Lactating	Health center	Any health facility	6
Halaba (Guba-sherero & Holagoba-kukie)	5	30	7.453	1	Married	No	No	0	No	0	Men	Yes	0.25	Housewife	Farmer	Yes	1	1	1	0	2	0	0	Yes	No	Yes	Yes	Yes	Yes	No	Tatched grass roof	Tatched grass roof	1	same house, same room	house doesn't have window	No window	Mud/earth	No toilet	Unimproved (open defication or traditional pit latrine)	public tab/stand pipe	Public tab/stand pipe	30	30-60 minutes	yourself	Women	Lactating	Health center	Any health facility	2
Halaba (Guba-sherero & Holagoba-kukie)	7	35	4.453	2	Married	Yes	No	0	No	0	Men	Yes	2.5	Cilvil servant	Unemployed	Yes	4	3	0	2	1	0	0	Yes	No	No	Yes	No	No	No	Tatched grass roof	Tatched grass roof	1	same house, same room	house doesn't have window	No window	Mud/earth	Pit latrine with shade	Improved (Pit latrine with shade or VIP latrine)	public tab/stand pipe	Public tab/stand pipe	60	30-60 minutes	yourself	Women	Lactating	Didn't go anywhere	Didn't go anywhere	0
Halaba (Guba-sherero & Holagoba-kukie)	6	30	4.453	2	Married	No	No	0	No	0	Men	Yes	0.5	Housewife	Trader	Yes	2	2	0	3	1	0	0	No	No	No	Yes	Yes	No	No	Tatched grass roof	Tatched grass roof	1	same house, same room	house doesn't have window	No window	Mud/earth	Pit latrine with shade	Improved (Pit latrine with shade or VIP latrine)	public tab/stand pipe	Public tab/stand pipe	60	30-60 minutes	yourself	Women	Lactating	Health center	Any health facility	4
Halaba (Guba-sherero & Holagoba-kukie)	8	35	3	2	Married	No	No	0	No	0	Men	Yes	0.75	Housewife	Farmer	Yes	0	1	0	0	1	0	0	Yes	No	No	Yes	No	Yes	No	Tatched grass roof	Tatched grass roof	1	same house, same room	house doesn't have window	No window	Mud/earth	traditional pit latrine	Unimproved (open defication or traditional pit latrine)	public tab/stand pipe	Public tab/stand pipe	90	>60 minutes	children	Others	Lactating	Health center	Any health facility	4
Halaba (Guba-sherero & Holagoba-kukie)	6	30	3.453	1	Married	Yes	No	0	No	0	Men	Yes	1.5	Housewife	Farmer	Yes	4	2	0	0	4	0	0	No	No	No	Yes	Yes	No	No	Tatched grass roof	Tatched grass roof	1	same house, same room	house doesn't have window	No window	Mud/earth	No toilet	Unimproved (open defication or traditional pit latrine)	public tab/stand pipe	Public tab/stand pipe	180	>60 minutes	yourself	Women	Lactating	Health center	Any health facility	3
Halaba (Guba-sherero & Holagoba-kukie)	5	24	5	1	Married	No	No	0	No	0	Men	Yes	0.5	Housewife	Farmer	Yes	0	0	1	0	0	0	0	No	No	No	Yes	No	No	No	Corrugated iron roof with wood and mud walls	Corrugated iron roof	2	same house, same room	wood shutter	Window	Mud/earth	Pit latrine with shade	Improved (Pit latrine with shade or VIP latrine)	public tab/stand pipe	Public tab/stand pipe	60	30-60 minutes	yourself	Women	Lactating	Health center	Any health facility	2
Halaba (Guba-sherero & Holagoba-kukie)	4	25	6.453	1	Married	No	No	0	Yes	4	Men	Yes	1.5	Housewife	Farmer	Yes	1	1	0	0	1	0	0	Yes	No	No	Yes	Yes	No	No	Tatched grass roof	Tatched grass roof	1	same house, same room	house doesn't have window	No window	Mud/earth	Pit latrine with shade	Improved (Pit latrine with shade or VIP latrine)	public tab/stand pipe	Public tab/stand pipe	10	< 30 minutes	yourself	Women	Lactating	Health center	Any health facility	2
Halaba (Guba-sherero & Holagoba-kukie)	8	27	1	2	Married	Yes	No	0	No	0	Men	Yes	1.5	Housewife	Farmer	Yes	0	1	0	1	0	1	0	No	No	No	No	No	No	No	Tatched grass roof	Tatched grass roof	1	same house, same room	house doesn't have window	No window	cow dung smeared	No toilet	Unimproved (open defication or traditional pit latrine)	public tab/stand pipe	Public tab/stand pipe	50	30-60 minutes	children	Others	Lactating	Health center	Any health facility	4
Halaba (Guba-sherero & Holagoba-kukie)	10	35	1	1	Married	Yes	No	0	No	0	Men	Yes	5	Housewife	Farmer	Yes	0	0	1	0	0	0	0	No	No	No	No	No	No	No	Tatched grass roof	Tatched grass roof	1	same house, same room	house doesn't have window	No window	Mud/earth	Pit latrine with shade	Improved (Pit latrine with shade or VIP latrine)	public tab/stand pipe	Public tab/stand pipe	45	30-60 minutes	yourself	Women	Lactating	Health center	Any health facility	4
Halaba (Guba-sherero & Holagoba-kukie)	7	32	0	2	Married	Yes	No	0	No	0	Men	Yes	1.5	Housewife	Farmer	Yes	0	1	0	0	0	1	0	No	No	No	No	No	No	No	Tatched grass roof	Tatched grass roof	1	same house, same room	house doesn't have window	No window	Mud/earth	No toilet	Unimproved (open defication or traditional pit latrine)	public tab/stand pipe	Public tab/stand pipe	25	< 30 minutes	children	Others	Lactating	Didn't go anywhere	Didn't go anywhere	0
Halaba (Guba-sherero & Holagoba-kukie)	7	31	5.453	2	Married	Yes	No	0	No	0	Men	Yes	1.5	Housewife	Farmer	Yes	1	1	0	0	0	1	0	No	No	No	No	Yes	Yes	No	Tatched grass roof	Tatched grass roof	1	same house, same room	house doesn't have window	No window	cow dung smeared	Pit latrine with shade	Improved (Pit latrine with shade or VIP latrine)	piped into yard/plot	Other	12	< 30 minutes	children	Others	Lactating	Health center	Any health facility	4
Halaba (Guba-sherero & Holagoba-kukie)	4	25	6	1	Married	No	Yes	8	Yes	12	Men	Yes	0.25	Petty trading	Daily Labor	Yes	0	0	0	0	0	0	17	No	No	No	Yes	Yes	No	No	Corrugated iron roof with wood and mud walls	Corrugated iron roof	2	No domestic animals	wood shutter	Window	Mud/earth	Pit latrine with shade	Improved (Pit latrine with shade or VIP latrine)	public tab/stand pipe	Public tab/stand pipe	60	30-60 minutes	yourself	Women	Lactating	Health center	Any health facility	4
Halaba (Guba-sherero & Holagoba-kukie)	10	34	1	2	Married	No	Yes	5	Yes	8	Women or both	Yes	0.25	Housewife	Farmer	No	0	0	0	0	0	0	0	No	No	No	No	No	No	No	Tatched grass roof	Tatched grass roof	1	No domestic animals	house doesn't have window	No window	Mud/earth	Pit latrine with shade	Improved (Pit latrine with shade or VIP latrine)	public tab/stand pipe	Public tab/stand pipe	60	30-60 minutes	yourself	Women	Lactating	Health center	Any health facility	3
Halaba (Guba-sherero & Holagoba-kukie)	5	30	2	1	Married	Yes	No	0	No	0	Men	Yes	0.5	Housewife	Farmer	Yes	0	0	2	2	2	0	0	No	No	No	Yes	No	No	No	Tatched grass roof	Tatched grass roof	1	No domestic animals	house doesn't have window	No window	Mud/earth	No toilet	Unimproved (open defication or traditional pit latrine)	public tab/stand pipe	Public tab/stand pipe	20	< 30 minutes	children	Others	Lactating	Didn't go anywhere	Didn't go anywhere	0
Halaba (Guba-sherero & Holagoba-kukie)	3	16	2	1	Married	Yes	No	0	No	0	Men	Yes	1.5	Housewife	Farmer	Yes	0	1	0	1	1	0	0	No	No	No	No	No	No	No	Tatched grass roof	Tatched grass roof	1	same house, same room	house doesn't have window	No window	Mud/earth	Pit latrine with shade	Improved (Pit latrine with shade or VIP latrine)	public tab/stand pipe	Public tab/stand pipe	60	30-60 minutes	children	Others	Lactating	Didn't go anywhere	Didn't go anywhere	0
Halaba (Guba-sherero & Holagoba-kukie)	3	16	1	1	Married	No	Yes	3	No	0	Men	Yes	0.25	Housewife	Farmer	No	0	0	0	0	0	0	0	No	No	No	No	No	No	No	Tatched grass roof	Tatched grass roof	1	No domestic animals	house doesn't have window	No window	Mud/earth	No toilet	Unimproved (open defication or traditional pit latrine)	public tab/stand pipe	Public tab/stand pipe	60	30-60 minutes	yourself	Women	Lactating	Health center	Any health facility	3
Halaba (Guba-sherero & Holagoba-kukie)	5	18	2	1	Married	No	No	0	Yes	3	Men	Yes	0.75	Housewife	Farmer	Yes	0	0	0	0	1	0	0	No	No	No	No	Yes	No	No	Tatched grass roof	Tatched grass roof	1	same house, same room	house doesn't have window	No window	Mud/earth	No toilet	Unimproved (open defication or traditional pit latrine)	public tab/stand pipe	Public tab/stand pipe	60	30-60 minutes	yourself	Women	Lactating	Didn't go anywhere	Didn't go anywhere	0
Halaba (Guba-sherero & Holagoba-kukie)	7	26	2.453	2	Married	No	No	0	No	0	Men	Yes	0.5	Housewife	Farmer	Yes	1	1	1	0	1	0	0	No	No	No	No	Yes	No	No	Tatched grass roof	Tatched grass roof	1	same house, same room	house doesn't have window	No window	Mud/earth	traditional pit latrine	Unimproved (open defication or traditional pit latrine)	public tab/stand pipe	Public tab/stand pipe	60	30-60 minutes	yourself	Women	Lactating	Health center	Any health facility	4
Halaba (Guba-sherero & Holagoba-kukie)	6	27	2.453	1	Married	No	No	0	Yes	2	Men	Yes	0.25	Housewife	Farmer	Yes	1	1	0	0	2	0	0	No	No	No	No	Yes	No	No	Tatched grass roof	Tatched grass roof	1	same house, same room	house doesn't have window	No window	Mud/earth	No toilet	Unimproved (open defication or traditional pit latrine)	public tab/stand pipe	Public tab/stand pipe	120	>60 minutes	children	Others	Lactating	Health center	Any health facility	5
Halaba (Guba-sherero & Holagoba-kukie)	6	27	1	2	Married	No	No	0	No	0	Men	Yes	0.75	Housewife	Farmer	Yes	0	0	1	0	1	0	0	No	No	No	Yes	No	No	No	Tatched grass roof	Tatched grass roof	1	same house, same room	house doesn't have window	No window	Mud/earth	No toilet	Unimproved (open defication or traditional pit latrine)	public tab/stand pipe	Public tab/stand pipe	2	< 30 minutes	children	Others	Lactating	Didn't go anywhere	Didn't go anywhere	0
Halaba (Guba-sherero & Holagoba-kukie)	9	28	9.453	2	Married	No	No	0	No	0	Men	Yes	0.5	Housewife	Farmer	Yes	2	3	0	0	1	0	0	Yes	No	Yes	No	Yes	Yes	No	Corrugated iron roof with wood and mud walls	Corrugated iron roof	3	same house, separate section	wood shutter	Window	Mud/earth	Pit latrine with shade	Improved (Pit latrine with shade or VIP latrine)	public tab/stand pipe	Public tab/stand pipe	30	30-60 minutes	yourself	Women	Lactating	Health center	Any health facility	3
Halaba (Guba-sherero & Holagoba-kukie)	4	27	8.453	1	Married	No	No	0	Yes	8	Men	Yes	0.5	Housewife	Farmer	Yes	2	2	2	2	3	0	9	Yes	No	Yes	Yes	Yes	No	No	Tatched grass roof	Tatched grass roof	1	same house, separate section	wood shutter	Window	Mud/earth	Pit latrine with shade	Improved (Pit latrine with shade or VIP latrine)	public tab/stand pipe	Public tab/stand pipe	60	30-60 minutes	children	Others	Lactating	Health center	Any health facility	3
Halaba (Guba-sherero & Holagoba-kukie)	4	23	7	2	Married	No	No	0	Yes	2	Men	No		Housewife	Paid employment	Yes	0	1	0	1	0	0	0	Yes	No	No	Yes	Yes	No	No	Corrugated iron roof with wood and mud walls	Corrugated iron roof	1	separate place	wood shutter	Window	Mud/earth	Pit latrine with shade	Improved (Pit latrine with shade or VIP latrine)	public tab/stand pipe	Public tab/stand pipe	10	< 30 minutes	yourself	Women	Lactating	Health center	Any health facility	4
Halaba (Guba-sherero & Holagoba-kukie)	4	20	2.453	1	Married	No	No	0	Yes	3	Men	Yes	1.25	Housewife	Farmer	Yes	1	1	0	0	1	0	0	No	No	No	No	No	No	No	Tatched grass roof	Tatched grass roof	1	same house, same room	house doesn't have window	No window	Mud/earth	No toilet	Unimproved (open defication or traditional pit latrine)	public tab/stand pipe	Public tab/stand pipe	30	30-60 minutes	yourself	Women	Lactating	Health center	Any health facility	3
Halaba (Guba-sherero & Holagoba-kukie)	3	25	4	1	Married	No	No	0	No	0	Men	Yes	0.5	Housewife	2 and 6	No	0	0	0	0	0	0	0	No	No	No	No	No	No	No	Corrugated iron roof with wood and mud walls	Corrugated iron roof	1	No domestic animals	wood shutter	Window	cow dung smeared	No toilet	Unimproved (open defication or traditional pit latrine)	public tab/stand pipe	Public tab/stand pipe	10	< 30 minutes	yourself	Women	Lactating	Health center	Any health facility	3
Halaba (Guba-sherero & Holagoba-kukie)	4	25	2	2	Married	No	No	0	Yes	4	Men	Yes	2	Farmer	Farmer	Yes	0	0	2	0	1	0	0	No	No	No	Yes	No	No	No	Tatched grass roof	Tatched grass roof	1	same house, same room	house doesn't have window	No window	Mud/earth	traditional pit latrine	Unimproved (open defication or traditional pit latrine)	public tab/stand pipe	Public tab/stand pipe	30	30-60 minutes	Houseband	Others	Lactating	Didn't go anywhere	Didn't go anywhere	0
Halaba (Guba-sherero & Holagoba-kukie)	5	46	6.453	1	Married	Yes	No	0	No	0	Women or both	Yes	0.25	Housewife	Farmer	Yes	1	0	2	2	0	0	0	No	No	No	No	Yes	No	No	Corrugated iron roof with wood and mud walls	Corrugated iron roof	3	same house, same room	wood shutter	Window	Mud/earth	Pit latrine with shade	Improved (Pit latrine with shade or VIP latrine)	public tab/stand pipe	Public tab/stand pipe	15	< 30 minutes	yourself	Women	Lactating	Health center	Any health facility	3
Halaba (Guba-sherero & Holagoba-kukie)	7	30	2.453	2	Married	Yes	No	0	No	0	Men	Yes	1	Housewife	Farmer	Yes	1	1	0	0	1	0	0	No	No	No	No	No	Yes	No	Tatched grass roof	Tatched grass roof	1	same house, same room	house doesn't have window	No window	Mud/earth	No toilet	Unimproved (open defication or traditional pit latrine)	public tab/stand pipe	Public tab/stand pipe	5	< 30 minutes	children	Others	Lactating	Health center	Any health facility	3
Halaba (Guba-sherero & Holagoba-kukie)	8	30	0	2	Married	No	No	0	No	0	Women or both	Yes	1	Housewife	Farmer	Yes	0	0	1	0	0	0	0	No	No	No	No	No	No	No	Tatched grass roof	Tatched grass roof	1	same house, same room	house doesn't have window	No window	Mud/earth	No toilet	Unimproved (open defication or traditional pit latrine)	public tab/stand pipe	Public tab/stand pipe	60	30-60 minutes	children	Others	Lactating	Health center	Any health facility	3
Halaba (Guba-sherero & Holagoba-kukie)	10	20	1	2	Married	No	Yes	7	Yes	14	Men	Yes	2	Housewife	Civil servant	No	0	0	0	0	0	0	0	No	No	No	Yes	No	No	No	Tatched grass roof	Tatched grass roof	1	No domestic animals	house doesn't have window	No window	Mud/earth	traditional pit latrine	Unimproved (open defication or traditional pit latrine)	public tab/stand pipe	Public tab/stand pipe	60	30-60 minutes	children	Others	Lactating	Health center	Any health facility	3
Halaba (Guba-sherero & Holagoba-kukie)	5	25	6.453	1	Married	No	Yes	2	No	0	Men	Yes	1	Housewife	Farmer	Yes	11	2	0	1	0	0	0	Yes	No	No	Yes	No	No	No	Tatched grass roof	Tatched grass roof	1	same house, same room	house doesn't have window	No window	cow dung smeared	Pit latrine with shade	Improved (Pit latrine with shade or VIP latrine)	public tab/stand pipe	Public tab/stand pipe	20	< 30 minutes	yourself	Women	Lactating	Health center	Any health facility	3
Halaba (Guba-sherero & Holagoba-kukie)	3	18	4.453	1	Married	No	No	0	Yes	9	Men	Yes	0.75	Housewife	Farmer	Yes	1	2	0	0	0	0	0	No	No	No	No	Yes	No	No	Tatched grass roof	Tatched grass roof	1	same house, same room	house doesn't have window	No window	Mud/earth	Pit latrine with shade	Improved (Pit latrine with shade or VIP latrine)	public tab/stand pipe	Public tab/stand pipe	20	< 30 minutes	yourself	Women	Lactating	Didn't go anywhere	Didn't go anywhere	0
Halaba (Guba-sherero & Holagoba-kukie)	7	30	3.453	1	Married	Yes	No	0	No	0	Men	Yes	2	Housewife	Farmer	Yes	3	3	0	1	0	0	0	No	No	No	No	Yes	No	No	Tatched grass roof	Tatched grass roof	1	same house, same room	house doesn't have window	No window	cow dung smeared	No toilet	Unimproved (open defication or traditional pit latrine)	public tab/stand pipe	Public tab/stand pipe	25	< 30 minutes	children	Others	Lactating	Health center	Any health facility	4
Halaba (Guba-sherero & Holagoba-kukie)	9	35	5.453	2	Married	No	No	0	No	0	Men	Yes	2.5	Housewife	Farmer	Yes	1	1	2	1	0	0	0	No	No	No	No	Yes	Yes	No	Tatched grass roof	Tatched grass roof	1	same house, separate section	house doesn't have window	No window	cow dung smeared	Pit latrine with shade	Improved (Pit latrine with shade or VIP latrine)	public tab/stand pipe	Public tab/stand pipe	10	< 30 minutes	children	Others	Lactating	Health center	Any health facility	3
Halaba (Guba-sherero & Holagoba-kukie)	6	30	6.453	2	Married	No	No	0	No	0	Men	Yes	0.75	Housewife	Farmer	Yes	2	2	2	2	2	0	0	Yes	No	No	Yes	Yes	Yes	No	Tatched grass roof	Tatched grass roof	1	same house, same room	house doesn't have window	No window	Mud/earth	Pit latrine with shade	Improved (Pit latrine with shade or VIP latrine)	rain water	Other	60	30-60 minutes	children	Others	Lactating	Health center	Any health facility	3
Halaba (Guba-sherero & Holagoba-kukie)	6	28	4	2	Married	No	No	0	No	0	Men	No		Housewife	Tenant Farmer	Yes	0	0	0	0	1	0	0	Yes	No	No	No	No	No	No	Corrugated iron roof with wood and mud walls	Corrugated iron roof	2	same house, same room	wood shutter	Window	Mud/earth	No toilet	Unimproved (open defication or traditional pit latrine)	public tab/stand pipe	Public tab/stand pipe	10	< 30 minutes	yourself	Women	Lactating	Health post	Any health facility	3
Halaba (Guba-sherero & Holagoba-kukie)	9	30	1	2	Married	No	No	0	Yes	3	Men	Yes	1.25	Housewife	Farmer	No	0	0	0	0	0	0	0	No	No	No	Yes	No	No	No	Tatched grass roof	Tatched grass roof	1	No domestic animals	house doesn't have window	No window	Mud/earth	traditional pit latrine	Unimproved (open defication or traditional pit latrine)	public tab/stand pipe	Public tab/stand pipe	10	< 30 minutes	yourself	Women	Lactating	Health center	Any health facility	3
Halaba (Guba-sherero & Holagoba-kukie)	6	28	1	2	Married	Yes	No	0	No	0	Men	Yes	1.25	Housewife	Farmer	Yes	0	2	0	0	0	0	0	No	No	No	No	No	No	No	Tatched grass roof	Tatched grass roof	1	same house, same room	house doesn't have window	No window	Mud/earth	Pit latrine with shade	Improved (Pit latrine with shade or VIP latrine)	public tab/stand pipe	Public tab/stand pipe	30	30-60 minutes	yourself	Women	Lactating	Health center	Any health facility	4
Halaba (Guba-sherero & Holagoba-kukie)	6	25	4.453	2	Married	Yes	No	0	Yes	3	Men	Yes	1.5	Housewife	Farmer	Yes	1	1	1	0	2	0	0	No	No	Yes	No	Yes	No	No	Tatched grass roof	Tatched grass roof	1	same house, same room	wood shutter	Window	Mud/earth	No toilet	Unimproved (open defication or traditional pit latrine)	public tab/stand pipe	Public tab/stand pipe	60	30-60 minutes	Houseband	Others	Non-pregnant and non-lactating	Health center	Any health facility	3
Halaba (Guba-sherero & Holagoba-kukie)	6	25	0	1	Married	Yes	No	0	No	0	Men	Yes	0.25	Housewife	Farmer	No	0	0	0	0	0	0	0	No	No	No	No	No	No	No	Tatched grass roof	Tatched grass roof	1	same house, same room	house doesn't have window	No window	Mud/earth	No toilet	Unimproved (open defication or traditional pit latrine)	public tab/stand pipe	Public tab/stand pipe	15	< 30 minutes	yourself	Women	Lactating	Health center	Any health facility	3
Halaba (Guba-sherero & Holagoba-kukie)	9	32	3.453	3	Married	No	Yes	1	No	0	Men	Yes	1.5	Housewife	Farmer	Yes	1	1	0	0	1	0	0	No	No	No	Yes	Yes	No	No	Tatched grass roof	Tatched grass roof	1	same house, same room	house doesn't have window	No window	Mud/earth	traditional pit latrine	Unimproved (open defication or traditional pit latrine)	public tab/stand pipe	Public tab/stand pipe	30	30-60 minutes	children	Others	Lactating	Health post	Any health facility	3
Halaba (Guba-sherero & Holagoba-kukie)	6	25	7	2	Married	Yes	Yes	5	Yes	8	Men	Yes	0.5	Housewife	Farmer	Yes	0	0	1	0	0	0	0	Yes	No	No	Yes	Yes	No	No	Corrugated iron roof with wood and mud walls	Corrugated iron roof	2	same house, separate section	wood shutter	Window	Mud/earth	Pit latrine with shade	Improved (Pit latrine with shade or VIP latrine)	public tab/stand pipe	Public tab/stand pipe	60	30-60 minutes	yourself	Women	Lactating	Health center	Any health facility	3
Halaba (Guba-sherero & Holagoba-kukie)	7	25	8.453	2	Married	No	No	0	Yes	3	Men	Yes	1.5	Housewife	Farmer	Yes	2	5	2	0	1	0	0	Yes	No	Yes	Yes	Yes	Yes	No	Tatched grass roof	Tatched grass roof	1	same house, same room	Open window	Window	Mud/earth	Pit latrine with shade	Improved (Pit latrine with shade or VIP latrine)	public tab/stand pipe	Public tab/stand pipe	1	< 30 minutes	yourself	Women	Lactating	Health center	Any health facility	7
Halaba (Guba-sherero & Holagoba-kukie)	8	25	2.453	1	Married	No	Yes	6	No	0	Men	Yes	2.5	Housewife	Farmer	Yes	1	3	2	0	0	0	0	No	No	No	No	No	No	No	Tatched grass roof	Tatched grass roof	1	same house, same room	house doesn't have window	No window	Mud/earth	Pit latrine with shade	Improved (Pit latrine with shade or VIP latrine)	public tab/stand pipe	Public tab/stand pipe	20	< 30 minutes	yourself	Women	Lactating	Didn't go anywhere	Didn't go anywhere	0
Halaba (Guba-sherero & Holagoba-kukie)	4	20	7	1	Married	No	Yes	6	Yes	9	Men	Yes	1	Housewife	2 and 8	No	0	0	0	0	0	0	0	Yes	No	No	Yes	Yes	No	No	Corrugated iron roof with wood and mud walls	Corrugated iron roof	3	No domestic animals	wood shutter	Window	Mud/earth	Pit latrine with shade	Improved (Pit latrine with shade or VIP latrine)	public tab/stand pipe	Public tab/stand pipe	15	< 30 minutes	Houseband	Others	Lactating	Health center	Any health facility	4
Halaba (Guba-sherero & Holagoba-kukie)	9	35	3.453	2	Married	No	No	0	Yes	3	Men	Yes	2	Housewife	Farmer	Yes	2	3	0	0	0	0	0	Yes	No	No	No	Yes	No	No	Tatched grass roof	Tatched grass roof	1	same house, same room	house doesn't have window	No window	Mud/earth	No toilet	Unimproved (open defication or traditional pit latrine)	public tab/stand pipe	Public tab/stand pipe	40	30-60 minutes	children	Others	Lactating	Health center	Any health facility	3
Halaba (Guba-sherero & Holagoba-kukie)	7	30	2	1	Married	No	No	0	No	0	Men	Yes	0.75	Housewife	Farmer	Yes	0	1	0	0	0	0	0	No	No	No	No	No	No	No	Tatched grass roof	Tatched grass roof	1	same house, same room	house doesn't have window	No window	cow dung smeared	Pit latrine with shade	Improved (Pit latrine with shade or VIP latrine)	public tab/stand pipe	Public tab/stand pipe	20	< 30 minutes	children	Others	Lactating	Health center	Any health facility	3
Halaba (Guba-sherero & Holagoba-kukie)	4	16	3.453	1	Married	No	Yes	3	No	0	Men	Yes	0.5	Housewife	Farmer	Yes	1	1	0	0	0	0	0	No	No	No	Yes	No	No	No	Tatched grass roof	Tatched grass roof	1	same house, same room	house doesn't have window	No window	Mud/earth	traditional pit latrine	Unimproved (open defication or traditional pit latrine)	public tab/stand pipe	Public tab/stand pipe	60	30-60 minutes	Houseband	Others	Lactating	Didn't go anywhere	Didn't go anywhere	0
Halaba (Guba-sherero & Holagoba-kukie)	7	30	1	2	Married	No	No	0	No	0	Men	Yes	0.75	Housewife	Farmer	Yes	0	2	0	0	0	0	0	No	No	No	Yes	No	No	No	Tatched grass roof	Tatched grass roof	1	same house, same room	house doesn't have window	No window	Mud/earth	No toilet	Unimproved (open defication or traditional pit latrine)	public tab/stand pipe	Public tab/stand pipe	15	< 30 minutes	children	Others	Lactating	Health center	Any health facility	3
Halaba (Guba-sherero & Holagoba-kukie)	5	30	1	2	Married	No	No	0	No	0	Men	Yes	0.5	Housewife	Farmer	Yes	0	0	0	0	0	1	0	No	No	No	No	No	No	No	Tatched grass roof	Tatched grass roof	1	same house, same room	house doesn't have window	No window	Mud/earth	No toilet	Unimproved (open defication or traditional pit latrine)	public tab/stand pipe	Public tab/stand pipe	15	< 30 minutes	yourself	Women	Lactating	Health center	Any health facility	3
Halaba (Guba-sherero & Holagoba-kukie)	11	32	2	2	Married	No	No	0	Yes	2	Men	Yes	1	Housewife	Farmer	Yes	0	1	0	0	0	0	0	No	No	No	Yes	Yes	No	No	Tatched grass roof	Tatched grass roof	1	same house, same room	house doesn't have window	No window	Mud/earth	No toilet	Unimproved (open defication or traditional pit latrine)	public tab/stand pipe	Public tab/stand pipe	120	>60 minutes	children	Others	Lactating	Health center	Any health facility	4
Halaba (Guba-sherero & Holagoba-kukie)	7	29	4.453	2	Married	No	No	0	No	0	Men	Yes	2.25	Housewife	Farmer	Yes	2	2	3	0	0	2	0	Yes	No	No	No	Yes	Yes	No	Tatched grass roof	Tatched grass roof	1	same house, same room	house doesn't have window	No window	Mud/earth	traditional pit latrine	Unimproved (open defication or traditional pit latrine)	public tab/stand pipe	Public tab/stand pipe	60	30-60 minutes	yourself	Women	Lactating	Health center	Any health facility	5
Halaba (Guba-sherero & Holagoba-kukie)	4	25	3	2	Married	No	No	0	Yes	6	Men	Yes	1.25	Housewife	Farmer	Yes	0	1	0	1	0	0	0	No	No	No	Yes	No	No	No	Tatched grass roof	Tatched grass roof	1	same house, same room	house doesn't have window	No window	Mud/earth	Pit latrine with shade	Improved (Pit latrine with shade or VIP latrine)	public tab/stand pipe	Public tab/stand pipe	60	30-60 minutes	yourself	Women	Lactating	Health center	Any health facility	4
Halaba (Guba-sherero & Holagoba-kukie)	8	40	3	1	Married	No	No	0	Yes	1	Men	Yes	0.75	Petty trading	Farmer	Yes	0	1	1	0	1	0	0	Yes	No	No	Yes	No	No	No	Tatched grass roof	Tatched grass roof	1	same house, same room	house doesn't have window	No window	Mud/earth	Pit latrine with shade	Improved (Pit latrine with shade or VIP latrine)	public tab/stand pipe	Public tab/stand pipe	30	30-60 minutes	children	Others	Lactating	Health center	Any health facility	9
Halaba (Guba-sherero & Holagoba-kukie)	7	35	2	2	Married	No	No	0	Yes	4	Men	Yes	1	Housewife	Farmer	Yes	0	1	2	0	1	0	0	No	No	No	Yes	No	No	No	Tatched grass roof	Tatched grass roof	1	same house, same room	house doesn't have window	No window	Mud/earth	Pit latrine with shade	Improved (Pit latrine with shade or VIP latrine)	public tab/stand pipe	Public tab/stand pipe	90	>60 minutes	children	Others	Lactating	Health center	Any health facility	3
Halaba (Guba-sherero & Holagoba-kukie)	6	28	6	2	Married	No	No	0	No	0	Men	Yes	0.75	Housewife	Farmer	Yes	0	1	2	4	0	0	0	Yes	No	No	Yes	Yes	No	No	Corrugated iron roof with wood and mud walls	Corrugated iron roof	2	separate place	wood shutter	Window	Mud/earth	traditional pit latrine	Unimproved (open defication or traditional pit latrine)	rain water	Other	90	>60 minutes	yourself	Women	Lactating	Health center	Any health facility	3
Halaba (Guba-sherero & Holagoba-kukie)	6	29	5.453	2	Married	No	No	0	Yes	6	Men	Yes	3	Housewife	Farmer	Yes	4	3	3	0	1	0	0	Yes	No	No	No	Yes	No	Yes	Tatched grass roof	Tatched grass roof	1	same house, same room	house doesn't have window	No window	cow dung smeared	Pit latrine with shade	Improved (Pit latrine with shade or VIP latrine)	public tab/stand pipe	Public tab/stand pipe	20	< 30 minutes	maid	Others	Lactating	Health center	Any health facility	3
Halaba (Guba-sherero & Holagoba-kukie)	3	17	4.453	1	Married	No	Yes	7	Yes	6	Men	Yes	1.5	Housewife	Farmer	Yes	1	0	1	0	0	0	0	No	No	No	No	Yes	No	No	Tatched grass roof	Tatched grass roof	1	same house, same room	house doesn't have window	No window	Mud/earth	Pit latrine with shade	Improved (Pit latrine with shade or VIP latrine)	piped into yard/plot	Other	10	< 30 minutes	yourself	Women	Lactating	Health center	Any health facility	6
Halaba (Guba-sherero & Holagoba-kukie)	10	30	4.453	2	Married	Yes	No	0	No	0	Men	Yes	1	Housewife	Farmer	Yes	2	1	1	1	1	0	0	Yes	No	No	Yes	No	No	No	Tatched grass roof	Tatched grass roof	1	same house, same room	Open window	Window	Mud/earth	traditional pit latrine	Unimproved (open defication or traditional pit latrine)	public tab/stand pipe	Public tab/stand pipe	40	30-60 minutes	children	Others	Lactating	Didn't go anywhere	Didn't go anywhere	0
Halaba (Guba-sherero & Holagoba-kukie)	5	26	5.453	2	Married	Yes	No	0	No	0	Men	Yes	1.5	Housewife	Farmer	Yes	3	2	0	0	3	0	0	No	No	No	Yes	Yes	No	No	Tatched grass roof	Tatched grass roof	1	same house, same room	screenign	Window	Mud/earth	No toilet	Unimproved (open defication or traditional pit latrine)	public tab/stand pipe	Public tab/stand pipe	60	30-60 minutes	yourself	Women	Lactating	Didn't go anywhere	Didn't go anywhere	.
Halaba (Guba-sherero & Holagoba-kukie)	5	23	2	3	Married	Yes	No	0	No	0	Men	Yes	1.25	Housewife	Farmer	No	0	0	0	0	0	0	0	No	No	No	No	No	No	No	Tatched grass roof	Tatched grass roof	1	No domestic animals	house doesn't have window	No window	Mud/earth	Pit latrine with shade	Improved (Pit latrine with shade or VIP latrine)	public tab/stand pipe	Public tab/stand pipe	60	30-60 minutes	yourself	Women	Lactating	Health center	Any health facility	4
Halaba (Guba-sherero & Holagoba-kukie)	3	18	5	1	Married	No	Yes	4	Yes	3	Men	Yes	1	Housewife	Farmer	Yes	0	1	0	0	1	0	0	No	No	No	No	Yes	No	No	Corrugated iron roof with wood and mud walls	Corrugated iron roof	2	same house, same room	wood shutter	Window	Mud/earth	Pit latrine with shade	Improved (Pit latrine with shade or VIP latrine)	public tab/stand pipe	Public tab/stand pipe	60	30-60 minutes	yourself	Women	Pregnant	Health center	Any health facility	5
Halaba (Guba-sherero & Holagoba-kukie)	3	16	5	1	Married	No	Yes	8	Yes	7	Men	Yes	0.75	Housewife	2 and 12	No	0	0	0	0	0	0	0	No	No	No	Yes	Yes	No	No	Corrugated iron roof with wood and mud walls	Corrugated iron roof	2	No domestic animals	wood shutter	Window	Mud/earth	traditional pit latrine	Unimproved (open defication or traditional pit latrine)	public tab/stand pipe	Public tab/stand pipe	60	30-60 minutes	Houseband	Others	Lactating	Health center	Any health facility	2
Halaba (Guba-sherero & Holagoba-kukie)	7	28	2	2	Married	Yes	No	0	Yes	2	Men	Yes	1.75	Housewife	Farmer	No	0	0	0	0	0	0	0	No	No	No	Yes	No	No	No	Tatched grass roof	Tatched grass roof	1	No domestic animals	house doesn't have window	No window	Mud/earth	Pit latrine with shade	Improved (Pit latrine with shade or VIP latrine)	public tab/stand pipe	Public tab/stand pipe	30	30-60 minutes	yourself	Women	Lactating	Health center	Any health facility	4
Halaba (Guba-sherero & Holagoba-kukie)	7	25	4.453	2	Married	Yes	No	0	No	0	Men	Yes	1.5	Housewife	Farmer	Yes	1	1	0	0	0	0	0	Yes	No	No	No	Yes	No	No	Tatched grass roof	Tatched grass roof	1	same house, same room	Open window	Window	Mud/earth	No toilet	Unimproved (open defication or traditional pit latrine)	public tab/stand pipe	Public tab/stand pipe	60	30-60 minutes	yourself	Women	Lactating	Health center	Any health facility	3
Halaba (Guba-sherero & Holagoba-kukie)	11	32	2	2	Married	Yes	No	0	No	0	Men	Yes	0.5	Housewife	Farmer	Yes	0	1	0	0	0	0	0	No	No	No	Yes	No	No	No	Tatched grass roof	Tatched grass roof	1	same house, same room	house doesn't have window	No window	Mud/earth	Pit latrine with shade	Improved (Pit latrine with shade or VIP latrine)	public tab/stand pipe	Public tab/stand pipe	60	30-60 minutes	yourself	Women	Lactating	Health center	Any health facility	3
Halaba (Guba-sherero & Holagoba-kukie)	3	25	6.453	1	Married	No	No	0	Yes	9	Men	Yes	0.5	Housewife	Paid employment	Yes	2	3	0	0	0	0	0	No	No	No	Yes	Yes	No	No	Corrugated iron roof with wood and mud walls	Corrugated iron roof	1	separate place	wood shutter	Window	Mud/earth	Pit latrine with shade	Improved (Pit latrine with shade or VIP latrine)	public tab/stand pipe	Public tab/stand pipe	40	30-60 minutes	maid	Others	Lactating	Health center	Any health facility	5
Halaba (Guba-sherero & Holagoba-kukie)	5	25	6	1	Married	No	Yes	6	Yes	9	Women or both	Yes	1.25	Housewife	Self employed	Yes	0	2	0	0	0	0	0	Yes	No	No	No	Yes	No	No	Corrugated iron roof with wood and mud walls	Corrugated iron roof	2	same house, separate section	wood shutter	Window	Mud/earth	Pit latrine with shade	Improved (Pit latrine with shade or VIP latrine)	public tab/stand pipe	Public tab/stand pipe	20	< 30 minutes	children	Others	Lactating	Health center	Any health facility	5
Halaba (Guba-sherero & Holagoba-kukie)	4	27	5	2	Married	No	No	0	Yes	9	Men	Yes	0.5	Housewife	Farmer	No	0	0	0	0	0	0	0	Yes	No	No	No	Yes	No	No	Corrugated iron roof with wood and mud walls	Corrugated iron roof	2	No domestic animals	house doesn't have window	No window	Mud/earth	Pit latrine with shade	Improved (Pit latrine with shade or VIP latrine)	public tab/stand pipe	Public tab/stand pipe	20	< 30 minutes	yourself	Women	Lactating	Health center	Any health facility	4
Halaba (Guba-sherero & Holagoba-kukie)	5	35	2	2	Married	Yes	No	0	Yes	4	Women or both	Yes	0.75	Housewife	Farmer	Yes	0	1	0	0	0	0	0	No	No	No	No	No	No	No	Corrugated iron roof with wood and mud walls	Corrugated iron roof	2	same house, separate section	house doesn't have window	No window	Mud/earth	No toilet	Unimproved (open defication or traditional pit latrine)	public tab/stand pipe	Public tab/stand pipe	5	< 30 minutes	yourself	Women	Lactating	Didn't go anywhere	Didn't go anywhere	0
Halaba (Guba-sherero & Holagoba-kukie)	9	26	3	1	Married	Yes	Yes	3	Yes	10	Women or both	Yes	1	Housewife	Daily Labor	Yes	0	0	0	3	0	0	0	Yes	No	No	Yes	Yes	No	No	Tatched grass roof	Tatched grass roof	1	same house, same room	house doesn't have window	No window	Mud/earth	No toilet	Unimproved (open defication or traditional pit latrine)	public tab and surface water	Other	60	30-60 minutes	yourself	Women	Lactating	Health center	Any health facility	3
Halaba (Guba-sherero & Holagoba-kukie)	5	28	3	1	Married	No	No	0	Yes	3	Men	No		Petty trading	Agricultural Labor	No	0	0	0	0	0	0	0	No	No	No	No	No	No	No	Corrugated iron roof with wood and mud walls	Corrugated iron roof	1	No domestic animals	wood shutter	Window	Mud/earth	No toilet	Unimproved (open defication or traditional pit latrine)	public tab/stand pipe	Public tab/stand pipe	10	< 30 minutes	Houseband	Others	Lactating	Health center	Any health facility	3
Halaba (Guba-sherero & Holagoba-kukie)	5	25	6	1	Married	Yes	No	0	No	0	Men	Yes	2	Housewife	Farmer	Yes	0	0	2	0	3	2	0	Yes	No	Yes	No	Yes	No	No	Tatched grass roof	Tatched grass roof	1	same house, same room	house doesn't have window	No window	cow dung smeared	Pit latrine with shade	Improved (Pit latrine with shade or VIP latrine)	public tab/stand pipe	Public tab/stand pipe	60	30-60 minutes	yourself	Women	Pregnant and lactating	Health center	Any health facility	3
Halaba (Guba-sherero & Holagoba-kukie)	6	28	6	2	Married	No	No	0	Yes	7	Men	No		Housewife	Daily Labor	No	0	0	0	0	0	0	0	Yes	No	Yes	No	Yes	No	No	Corrugated iron roof with wood and mud walls	Corrugated iron roof	2	No domestic animals	wood shutter	Window	Mud/earth	No toilet	Unimproved (open defication or traditional pit latrine)	public tab/stand pipe	Public tab/stand pipe	10	< 30 minutes	yourself	Women	Pregnant	Health center	Any health facility	2
Halaba (Guba-sherero & Holagoba-kukie)	6	35	5.453	2	Married	Yes	No	0	No	0	Men	No		Housewife	Farmer	Yes	1	1	2	0	1	0	0	Yes	No	No	No	Yes	No	No	Corrugated iron roof with wood and mud walls	Corrugated iron roof	1	separate place	wood shutter	Window	Mud/earth	traditional pit latrine	Unimproved (open defication or traditional pit latrine)	public tab/stand pipe	Public tab/stand pipe	30	30-60 minutes	yourself	Women	Lactating	Health center	Any health facility	6
Halaba (Guba-sherero & Holagoba-kukie)	8	32	6.453	2	Married	Yes	No	0	Yes	2	Men	Yes	2	Housewife	Farmer	Yes	4	2	1	2	2	0	0	No	No	No	Yes	Yes	Yes	Yes	Tatched grass roof	Tatched grass roof	1	same house, same room	house doesn't have window	No window	cow dung smeared	Pit latrine with shade	Improved (Pit latrine with shade or VIP latrine)	public tab/stand pipe	Public tab/stand pipe	20	< 30 minutes	children	Others	Lactating	Health center	Any health facility	1
Halaba (Guba-sherero & Holagoba-kukie)	4	19	8.453	3	Separated	No	Yes	10	No	0	Women or both	Yes	1	Petty trading	Self employed	Yes	1	2	4	2	0	0	0	No	Yes	No	Yes	Yes	No	No	Corrugated iron roof with wood and mud walls	Corrugated iron roof	3	same house, separate section	wood shutter	Window	cow dung smeared	Pit latrine with shade	Improved (Pit latrine with shade or VIP latrine)	rain water	Other	10	< 30 minutes	maid	Others	Lactating	Health center	Any health facility	9
Halaba (Guba-sherero & Holagoba-kukie)	7	30	4.453	1	Married	Yes	No	0	No	0	Men	Yes	0.25	Housewife	Farmer	Yes	1	2	0	0	1	1	0	Yes	No	No	No	No	No	No	Tatched grass roof	Tatched grass roof	1	same house, same room	Open window	Window	cow dung smeared	traditional pit latrine	Unimproved (open defication or traditional pit latrine)	public tab/stand pipe	Public tab/stand pipe	10	< 30 minutes	yourself	Women	Lactating	Health center	Any health facility	3
Halaba (Guba-sherero & Holagoba-kukie)	6	30	2	2	Married	Yes	No	0	No	0	Men	Yes	2	Housewife	Farmer	Yes	0	1	1	1	1	0	0	No	No	No	Yes	No	No	No	Tatched grass roof	Tatched grass roof	1	same house, same room	house doesn't have window	No window	Mud/earth	Pit latrine with shade	Improved (Pit latrine with shade or VIP latrine)	public tab/stand pipe	Public tab/stand pipe	30	30-60 minutes	yourself	Women	Pregnant	Health center	Any health facility	4
Halaba (Guba-sherero & Holagoba-kukie)	7	28	5.453	2	Married	Yes	No	0	Yes	10	Women or both	Yes	1	Housewife	Farmer	Yes	1	1	5	0	2	0	0	No	No	Yes	Yes	Yes	No	No	Tatched grass roof	Tatched grass roof	1	same house, same room	house doesn't have window	No window	Mud/earth	Pit latrine with shade	Improved (Pit latrine with shade or VIP latrine)	public tab/stand pipe	Public tab/stand pipe	10	< 30 minutes	children	Others	Lactating	Health center	Any health facility	2
Halaba (Guba-sherero & Holagoba-kukie)	4	18	7	1	Married	No	Yes	8	Yes	6	Men	Yes	0.5	Housewife	Civil servant	Yes	0	1	0	0	0	0	0	Yes	No	Yes	Yes	Yes	No	No	Corrugated iron roof with wood and mud walls	Corrugated iron roof	1	separate place	wood shutter	Window	Mud/earth	traditional pit latrine	Unimproved (open defication or traditional pit latrine)	rain water	Other	90	>60 minutes	yourself	Women	Lactating	Health center	Any health facility	4
Halaba (Guba-sherero & Holagoba-kukie)	4	25	4	1	Married	No	Yes	6	Yes	9	Men	No		Petty trading	Daily Labor	No	0	0	0	0	0	0	0	No	No	No	Yes	No	No	No	Corrugated iron roof with wood and mud walls	Corrugated iron roof	2	No domestic animals	wood shutter	Window	Mud/earth	No toilet	Unimproved (open defication or traditional pit latrine)	public tab/stand pipe	Public tab/stand pipe	20	< 30 minutes	yourself	Women	Non-pregnant and non-lactating	Health post	Any health facility	2
Halaba (Guba-sherero & Holagoba-kukie)	7	30	5	1	Married	Yes	No	0	Yes	5	Men	Yes	0.5	Housewife	Farmer	Yes	0	2	1	2	0	1	0	No	No	No	Yes	Yes	Yes	No	Tatched grass roof	Tatched grass roof	1	same house, separate section	wood shutter	Window	Mud/earth	Pit latrine with shade	Improved (Pit latrine with shade or VIP latrine)	public tab/stand pipe	Public tab/stand pipe	10	< 30 minutes	children	Others	Lactating	Health center	Any health facility	5
Halaba (Guba-sherero & Holagoba-kukie)	8	30	2	2	Married	No	No	0	No	0	Men	Yes	2.5	Housewife	Farmer	Yes	0	1	1	2	0	1	2	No	No	No	Yes	No	No	No	Tatched grass roof	Tatched grass roof	2	same house, separate section	house doesn't have window	No window	Mud/earth	traditional pit latrine	Unimproved (open defication or traditional pit latrine)	public tab/stand pipe	Public tab/stand pipe	60	30-60 minutes	children	Others	Lactating	Didn't go anywhere	Didn't go anywhere	0
Halaba (Guba-sherero & Holagoba-kukie)	7	18	6.453	1	Married	No	Yes	4	Yes	13	Men	Yes	1.75	Housewife	Civil servant	Yes	1	4	2	1	1	0	0	Yes	No	No	Yes	Yes	No	No	Tatched grass roof	Tatched grass roof	1	same house, same room	wood shutter	Window	Mud/earth	Pit latrine with shade	Improved (Pit latrine with shade or VIP latrine)	public tab/stand pipe	Public tab/stand pipe	30	30-60 minutes	yourself	Women	Lactating	Health center	Any health facility	3
Halaba (Guba-sherero & Holagoba-kukie)	8	28	1	1	Married	Yes	No	0	Yes	4	Men	Yes	1.75	Housewife	Farmer	No	0	0	0	0	0	0	0	No	No	No	No	No	No	No	Tatched grass roof	Tatched grass roof	1	No domestic animals	house doesn't have window	No window	Mud/earth	Pit latrine with shade	Improved (Pit latrine with shade or VIP latrine)	public tab/stand pipe	Public tab/stand pipe	90	>60 minutes	yourself	Women	Pregnant	Health center	Any health facility	3
Halaba (Guba-sherero & Holagoba-kukie)	7	32	6.453	1	Married	No	No	0	Yes	4	Men	Yes	2	Housewife	Farmer	Yes	3	2	3	7	2	0	0	No	No	Yes	No	Yes	Yes	No	Tatched grass roof	Tatched grass roof	1	same house, same room	house doesn't have window	No window	cow dung smeared	Pit latrine with shade	Improved (Pit latrine with shade or VIP latrine)	public tab/stand pipe	Public tab/stand pipe	25	< 30 minutes	Houseband	Others	Lactating	Health center	Any health facility	4
Halaba (Guba-sherero & Holagoba-kukie)	6	20	6.453	2	Married	No	No	0	No	0	Men	Yes	1.25	Housewife	Farmer	Yes	4	3	0	1	0	0	0	Yes	No	Yes	Yes	Yes	Yes	No	Tatched grass roof	Tatched grass roof	1	same house, separate section	house doesn't have window	No window	Mud/earth	traditional pit latrine	Unimproved (open defication or traditional pit latrine)	rain water	Other	60	30-60 minutes	yourself	Women	Lactating	Health post	Any health facility	4
Halaba (Guba-sherero & Holagoba-kukie)	6	30	6.453	2	Married	Yes	No	0	No	0	Women or both	Yes	1	Housewife	Farmer	Yes	1	1	2	0	3	0	0	Yes	No	Yes	No	Yes	No	No	Corrugated iron roof with wood and mud walls	Corrugated iron roof	1	separate place	Open window	Window	Mud/earth	traditional pit latrine	Unimproved (open defication or traditional pit latrine)	piped into yard/plot	Other	10	< 30 minutes	yourself	Women	Lactating	Didn't go anywhere	Didn't go anywhere	0
Halaba (Guba-sherero & Holagoba-kukie)	7	40	1	2	Married	No	No	0	Yes	6	Men	Yes	0.5	Petty trading	Farmer	No	0	0	0	0	0	0	0	No	No	No	No	No	No	.	Tatched grass roof	Tatched grass roof	1	No domestic animals	house doesn't have window	No window	Mud/earth	Pit latrine with shade	Improved (Pit latrine with shade or VIP latrine)	public tab/stand pipe	Public tab/stand pipe	30	30-60 minutes	children	Others	Non-pregnant and non-lactating	Health center	Any health facility	4
Halaba (Guba-sherero & Holagoba-kukie)	7	30	4.453	1	Married	No	No	0	No	0	Men	Yes	1.5	Housewife	Farmer	Yes	2	2	2	1	1	0	0	Yes	No	No	No	No	No	No	Tatched grass roof	Tatched grass roof	1	same house, same room	house doesn't have window	No window	cow dung smeared	Pit latrine with shade	Improved (Pit latrine with shade or VIP latrine)	public tab/stand pipe	Public tab/stand pipe	20	< 30 minutes	children	Others	Lactating	Health center	Any health facility	3
Halaba (Guba-sherero & Holagoba-kukie)	7	30	3.453	2	Married	No	No	0	No	0	Men	Yes	2	Housewife	Farmer	Yes	2	3	0	0	3	0	0	No	No	No	No	Yes	No	No	Tatched grass roof	Tatched grass roof	1	same house, same room	house doesn't have window	No window	cow dung smeared	traditional pit latrine	Unimproved (open defication or traditional pit latrine)	public tab/stand pipe	Public tab/stand pipe	10	< 30 minutes	children	Others	Pregnant	Health center	Any health facility	4
Halaba (Guba-sherero & Holagoba-kukie)	4	35	8.453	2	Married	Yes	No	0	No	0	Men	Yes	1.5	Housewife	Farmer	Yes	2	1	0	0	1	0	0	Yes	No	Yes	No	Yes	No	No	Corrugated iron roof with wood and mud walls	Corrugated iron roof	1	separate place	wood shutter	Window	cow dung smeared	traditional pit latrine	Unimproved (open defication or traditional pit latrine)	public tab/stand pipe	Public tab/stand pipe	10	< 30 minutes	children	Others	Lactating	Health center	Any health facility	5
Halaba (Guba-sherero & Holagoba-kukie)	7	32	4	2	Married	No	No	0	Yes	3	Men	Yes	0.75	Housewife	Farmer	Yes	0	2	0	1	0	1	0	No	No	No	Yes	Yes	No	No	Tatched grass roof	Tatched grass roof	1	same house, same room	korkoro	Window	Mud/earth	Pit latrine with shade	Improved (Pit latrine with shade or VIP latrine)	public tab/stand pipe	Public tab/stand pipe	30	30-60 minutes	children	Others	Lactating	Health center	Any health facility	3
Halaba (Guba-sherero & Holagoba-kukie)	6	30	.	2	Married	No	No	0	Yes	4	Men	Yes	0.75	Housewife	Farmer	Yes	0	1	2	0	0	0	0	.	.	.	.	.	.	.	Tatched grass roof	Tatched grass roof	1	same house, same room	house doesn't have window	No window	Mud/earth	Pit latrine with shade	Improved (Pit latrine with shade or VIP latrine)	public tab/stand pipe	Public tab/stand pipe	30	30-60 minutes	yourself	Women	Lactating	Health post	Any health facility	4
Halaba (Guba-sherero & Holagoba-kukie)	3	25	.	1	Married	Yes	No	0	No	0	Men	Yes	0.5	Housewife	Farmer	Yes	0	2	2	0	0	0	0	.	.	.	.	.	.	.	Tatched grass roof	Tatched grass roof	1	same house, same room	house doesn't have window	No window	Mud/earth	No toilet	Unimproved (open defication or traditional pit latrine)	public tab/stand pipe	Public tab/stand pipe	30	30-60 minutes	yourself	Women	Pregnant	Health center	Any health facility	4
Halaba (Guba-sherero & Holagoba-kukie)	7	24	3.453	1	Married	No	No	0	Yes	6	Men	Yes	0.25	Housewife	Farmer	Yes	1	0	3	0	0	0	0	Yes	No	No	Yes	No	No	No	Tatched grass roof	Tatched grass roof	1	same house, same room	house doesn't have window	No window	Mud/earth	traditional pit latrine	Unimproved (open defication or traditional pit latrine)	public tab/stand pipe	Public tab/stand pipe	20	< 30 minutes	yourself	Women	Lactating	Health center	Any health facility	3
Halaba (Guba-sherero & Holagoba-kukie)	3	20	1	1	Married	Yes	No	0	No	0	Men	Yes	1.25	Housewife	Farmer	No	0	0	0	0	0	0	0	No	No	No	No	No	No	No	Tatched grass roof	Tatched grass roof	1	No domestic animals	house doesn't have window	No window	Mud/earth	No toilet	Unimproved (open defication or traditional pit latrine)	public tab/stand pipe	Public tab/stand pipe	90	>60 minutes	yourself	Women	Lactating	Health center	Any health facility	6
Halaba (Guba-sherero & Holagoba-kukie)	6	20	4.453	2	Married	Yes	No	0	No	0	Men	Yes	0.75	Housewife	Farmer	Yes	1	0	0	0	0	0	0	No	No	No	No	No	No	No	Corrugated iron roof with wood and mud walls	Corrugated iron roof	2	separate place	wood shutter	Window	Mud/earth	traditional pit latrine	Unimproved (open defication or traditional pit latrine)	public tab/stand pipe	Public tab/stand pipe	30	30-60 minutes	children	Others	Lactating	Health post	Any health facility	3
Halaba (Guba-sherero & Holagoba-kukie)	6	27	2	2	Married	Yes	No	0	No	0	Men	Yes	1.25	Housewife	Farmer	Yes	0	1	0	2	0	0	0	No	No	No	Yes	No	No	No	Tatched grass roof	Tatched grass roof	1	same house, same room	house doesn't have window	No window	Mud/earth	Pit latrine with shade	Improved (Pit latrine with shade or VIP latrine)	public tab/stand pipe	Public tab/stand pipe	120	>60 minutes	yourself	Women	Lactating	Didn't go anywhere	Didn't go anywhere	0
Halaba (Guba-sherero & Holagoba-kukie)	6	27	3.453	2	Married	Yes	No	0	No	0	Men	Yes	0.75	Petty trading	Farmer	Yes	1	0	0	0	0	0	0	No	No	No	Yes	No	No	No	Tatched grass roof	Tatched grass roof	1	same house, same room	house doesn't have window	No window	Mud/earth	Pit latrine with shade	Improved (Pit latrine with shade or VIP latrine)	public tab/stand pipe	Public tab/stand pipe	60	30-60 minutes	children	Others	Lactating	Health center	Any health facility	4
Halaba (Guba-sherero & Holagoba-kukie)	6	35	3.453	1	Married	No	No	0	Yes	4	Men	Yes	1	Housewife	Farmer	Yes	1	1	1	2	1	0	0	No	No	No	Yes	No	No	No	Tatched grass roof	Tatched grass roof	1	same house, same room	house doesn't have window	No window	Mud/earth	Pit latrine with shade	Improved (Pit latrine with shade or VIP latrine)	public tab/stand pipe	Public tab/stand pipe	60	30-60 minutes	children	Others	Lactating	Health center	Any health facility	4
Halaba (Guba-sherero & Holagoba-kukie)	5	25	3.453	2	Married	Yes	No	0	No	0	Men	Yes	0.5	Housewife	Farmer	Yes	1	2	0	0	1	0	0	No	No	No	No	No	Yes	No	Tatched grass roof	Tatched grass roof	1	same house, same room	house doesn't have window	No window	Mud/earth	traditional pit latrine	Unimproved (open defication or traditional pit latrine)	public tab/stand pipe	Public tab/stand pipe	60	30-60 minutes	children	Others	Lactating	Health center	Any health facility	3
Halaba (Guba-sherero & Holagoba-kukie)	9	25	2	2	Married	No	No	0	Yes	3	Men	Yes	1	Housewife	Farmer	Yes	0	1	1	2	1	0	0	Yes	No	No	No	Yes	No	No	Tatched grass roof	Tatched grass roof	1	same house, same room	house doesn't have window	No window	Mud/earth	No toilet	Unimproved (open defication or traditional pit latrine)	public tab/stand pipe	Public tab/stand pipe	50	30-60 minutes	yourself	Women	Lactating	Didn't go anywhere	Didn't go anywhere	0
Halaba (Guba-sherero & Holagoba-kukie)	7	28	0	2	Married	No	No	0	No	0	Men	Yes	1.75	Housewife	Farmer	Yes	0	3	2	0	2	0	0	No	No	No	No	No	No	No	Tatched grass roof	Tatched grass roof	1	same house, same room	house doesn't have window	No window	Mud/earth	No toilet	Unimproved (open defication or traditional pit latrine)	public tab/stand pipe	Public tab/stand pipe	30	30-60 minutes	yourself	Women	Lactating	Health center	Any health facility	3
Halaba (Guba-sherero & Holagoba-kukie)	6	25	2	2	Married	No	No	0	No	0	Men	Yes	1.5	Housewife	Farmer	Yes	0	1	0	0	0	0	0	No	No	No	Yes	No	No	No	Tatched grass roof	Tatched grass roof	1	same house, same room	house doesn't have window	No window	Mud/earth	Pit latrine with shade	Improved (Pit latrine with shade or VIP latrine)	public tab/stand pipe	Public tab/stand pipe	20	< 30 minutes	yourself	Women	Lactating	Health center	Any health facility	2
Halaba (Guba-sherero & Holagoba-kukie)	4	20	5.453	1	Married	No	No	0	No	0	Men	Yes	0.75	Housewife	Farmer	Yes	1	2	0	0	0	0	0	Yes	No	No	No	No	No	No	Tatched grass roof	Tatched grass roof	1	same house, same room	house doesn't have window	No window	cow dung smeared	Pit latrine with shade	Improved (Pit latrine with shade or VIP latrine)	public tab/stand pipe	Public tab/stand pipe	15	< 30 minutes	yourself	Women	Lactating	Health center	Any health facility	3
Halaba (Guba-sherero & Holagoba-kukie)	5	26	3	2	Married	No	No	0	No	0	Men	Yes	1.25	Housewife	2 and 8	Yes	0	0	3	0	0	0	0	No	No	No	Yes	Yes	No	No	Tatched grass roof	Tatched grass roof	1	same house, same room	house doesn't have window	No window	Mud/earth	No toilet	Unimproved (open defication or traditional pit latrine)	public tab/stand pipe	Public tab/stand pipe	15	< 30 minutes	yourself	Women	Lactating	Health center	Any health facility	3
Halaba (Guba-sherero & Holagoba-kukie)	5	25	4.453	2	Married	No	No	0	Yes	5	Women or both	Yes	1.25	Housewife	Farmer	Yes	1	1	0	2	0	1	0	No	No	No	Yes	No	No	No	Tatched grass roof	Tatched grass roof	1	same house, separate section	house doesn't have window	No window	Mud/earth	Pit latrine with shade	Improved (Pit latrine with shade or VIP latrine)	public tab/stand pipe	Public tab/stand pipe	120	>60 minutes	yourself	Women	Pregnant	Didn't go anywhere	Didn't go anywhere	0
Halaba (Guba-sherero & Holagoba-kukie)	10	30	3.453	3	Married	Yes	No	0	Yes	4	Men	Yes	0.5	Housewife	Farmer	Yes	1	1	0	0	0	1	0	No	No	No	No	No	No	No	Tatched grass roof	Tatched grass roof	1	same house, separate section	korkoro	Window	Mud/earth	Pit latrine with shade	Improved (Pit latrine with shade or VIP latrine)	public tab/stand pipe	Public tab/stand pipe	120	>60 minutes	yourself	Women	Lactating	Health center	Any health facility	4
Halaba (Guba-sherero & Holagoba-kukie)	4	25	3.453	2	Married	No	Yes	1	No	0	Women or both	Yes	1	Housewife	Farmer	Yes	2	1	0	0	0	0	0	No	No	No	No	No	No	No	Tatched grass roof	Tatched grass roof	1	same house, separate section	house doesn't have window	No window	Mud/earth	Pit latrine with shade	Improved (Pit latrine with shade or VIP latrine)	public tab/stand pipe	Public tab/stand pipe	120	>60 minutes	yourself	Women	Lactating	Health center	Any health facility	4
Halaba (Guba-sherero & Holagoba-kukie)	5	27	3	1	Married	No	No	0	Yes	3	Men	Yes	1	Housewife	Farmer	Yes	0	2	1	0	0	0	0	No	No	No	Yes	No	No	No	Tatched grass roof	Tatched grass roof	1	same house, same room	house doesn't have window	No window	Mud/earth	Pit latrine with shade	Improved (Pit latrine with shade or VIP latrine)	public tab/stand pipe	Public tab/stand pipe	60	30-60 minutes	yourself	Women	Lactating	Didn't go anywhere	Didn't go anywhere	0
Halaba (Guba-sherero & Holagoba-kukie)	4	30	3	1	Married	No	No	0	Yes	5	Men	Yes	0.5	Housewife	Farmer	Yes	0	1	0	0	0	0	0	No	No	No	No	Yes	No	No	Tatched grass roof	Tatched grass roof	1	same house, separate section	house doesn't have window	No window	Mud/earth	Pit latrine with shade	Improved (Pit latrine with shade or VIP latrine)	public tab/stand pipe	Public tab/stand pipe	40	30-60 minutes	yourself	Women	Lactating	Health center	Any health facility	4
Halaba (Guba-sherero & Holagoba-kukie)	3	26	7	1	Married	No	Yes	6	No	0	Men	Yes	1	Housewife	Farmer	No	0	0	0	0	0	0	0	Yes	No	Yes	No	Yes	No	No	Corrugated iron roof with wood and mud walls	Corrugated iron roof	1	No domestic animals	wood shutter	Window	Mud/earth	Pit latrine with shade	Improved (Pit latrine with shade or VIP latrine)	public tab/stand pipe	Public tab/stand pipe	30	30-60 minutes	yourself	Women	Pregnant	Health center	Any health facility	3
Halaba (Guba-sherero & Holagoba-kukie)	10	37	5.453	2	Married	No	No	0	No	0	Men	Yes	2	Housewife	Farmer	Yes	1	2	8	4	2	0	0	Yes	No	Yes	Yes	Yes	No	No	Tatched grass roof	Tatched grass roof	1	same house, same room	house doesn't have window	No window	Mud/earth	traditional pit latrine	Unimproved (open defication or traditional pit latrine)	public tab/stand pipe	Public tab/stand pipe	10	< 30 minutes	yourself	Women	Lactating	Health center	Any health facility	4
Halaba (Guba-sherero & Holagoba-kukie)	3	18	5	1	Married	No	Yes	3	Yes	4	Men	Yes	0.25	Housewife	Farmer	No	0	0	0	0	0	0	0	Yes	No	No	No	No	No	No	Corrugated iron roof with wood and mud walls	Corrugated iron roof	1	No domestic animals	wood shutter	Window	Mud/earth	Pit latrine with shade	Improved (Pit latrine with shade or VIP latrine)	public tab/stand pipe	Public tab/stand pipe	10	< 30 minutes	yourself	Women	Lactating	Health center	Any health facility	3
Halaba (Guba-sherero & Holagoba-kukie)	4	20	4.453	1	Married	No	Yes	3	No	0	Men	Yes	0.75	Housewife	Farmer	Yes	2	0	0	0	0	0	0	No	No	Yes	Yes	No	No	No	Tatched grass roof	Tatched grass roof	1	same house, same room	house doesn't have window	No window	Mud/earth	No toilet	Unimproved (open defication or traditional pit latrine)	public tab/stand pipe	Public tab/stand pipe	20	< 30 minutes	yourself	Women	Pregnant	Health center	Any health facility	5
Halaba (Guba-sherero & Holagoba-kukie)	9	30	0	2	Married	No	No	0	Yes	4	Men	Yes	0.5	Housewife	Farmer	Yes	0	0	1	0	0	0	0	No	No	No	No	No	No	No	Tatched grass roof	Tatched grass roof	1	same house, same room	house doesn't have window	No window	Mud/earth	No toilet	Unimproved (open defication or traditional pit latrine)	public tab/stand pipe	Public tab/stand pipe	20	< 30 minutes	children	Others	Lactating	Didn't go anywhere	Didn't go anywhere	0
Halaba (Guba-sherero & Holagoba-kukie)	9	26	1.453	2	Married	No	No	0	No	0	Men	Yes	0.5	Housewife	Farmer	Yes	1	1	0	0	1	0	3	No	No	No	No	No	No	No	Tatched grass roof	Tatched grass roof	1	same house, same room	house doesn't have window	No window	Mud/earth	No toilet	Unimproved (open defication or traditional pit latrine)	public tab/stand pipe	Public tab/stand pipe	15	< 30 minutes	children	Others	Lactating	Health center	Any health facility	4
Halaba (Guba-sherero & Holagoba-kukie)	7	30	1	1	Married	Yes	No	0	No	0	Men	Yes	0.25	Housewife	Farmer	No	0	0	0	0	0	0	0	No	No	No	No	No	No	No	Corrugated iron roof with wood and mud walls	Corrugated iron roof	1	No domestic animals	house doesn't have window	No window	Mud/earth	traditional pit latrine	Unimproved (open defication or traditional pit latrine)	public tab/stand pipe	Public tab/stand pipe	60	30-60 minutes	yourself	Women	Lactating	Health center	Any health facility	4
Halaba (Guba-sherero & Holagoba-kukie)	4	18	6	1	Married	No	Yes	6	Yes	4	Men	Yes	1	Housewife	Farmer	Yes	0	2	0	0	0	0	0	No	No	Yes	No	Yes	No	No	Corrugated iron roof with wood and mud walls	Corrugated iron roof	3	same house, separate section	wood shutter	Window	Mud/earth	Pit latrine with shade	Improved (Pit latrine with shade or VIP latrine)	public tab/stand pipe	Public tab/stand pipe	60	30-60 minutes	yourself	Women	Lactating	Health center	Any health facility	4
Halaba (Guba-sherero & Holagoba-kukie)	7	35	1	2	Married	Yes	No	0	Yes	2	Men	Yes	0.75	Housewife	Farmer	Yes	0	0	1	0	1	0	0	No	No	No	Yes	No	No	No	Tatched grass roof	Tatched grass roof	1	same house, same room	house doesn't have window	No window	Mud/earth	No toilet	Unimproved (open defication or traditional pit latrine)	public tab/stand pipe	Public tab/stand pipe	120	>60 minutes	yourself	Women	Lactating	Health post	Any health facility	3
Halaba (Guba-sherero & Holagoba-kukie)	3	25	5.453	1	Married	Yes	No	0	Yes	8	Women or both	Yes	0.75	Housewife	Farmer	Yes	2	1	0	0	1	0	0	Yes	No	No	No	Yes	No	No	Tatched grass roof	Tatched grass roof	1	separate place	Open window	Window	Mud/earth	traditional pit latrine	Unimproved (open defication or traditional pit latrine)	public tab/stand pipe	Public tab/stand pipe	10	< 30 minutes	yourself	Women	Lactating	Health center	Any health facility	4
Halaba (Guba-sherero & Holagoba-kukie)	4	25	4	2	Married	No	Yes	3	Yes	5	Women or both	Yes	1	Housewife	Farmer	Yes	0	1	0	0	0	0	0	Yes	No	No	Yes	Yes	No	No	Tatched grass roof	Tatched grass roof	1	same house, same room	house doesn't have window	No window	Mud/earth	traditional pit latrine	Unimproved (open defication or traditional pit latrine)	public tab/stand pipe	Public tab/stand pipe	60	30-60 minutes	yourself	Women	Lactating	Health center	Any health facility	3
Halaba (Guba-sherero & Holagoba-kukie)	8	40	4	2	Married	No	No	0	Yes	2	Men	Yes	0.75	Petty trading	Farmer	Yes	0	1	0	0	1	0	0	Yes	No	Yes	No	Yes	No	No	Tatched grass roof	Tatched grass roof	1	same house, same room	house doesn't have window	No window	Mud/earth	Pit latrine with shade	Improved (Pit latrine with shade or VIP latrine)	public tab/stand pipe	Public tab/stand pipe	120	>60 minutes	children	Others	Lactating	Health post	Any health facility	3
Halaba (Guba-sherero & Holagoba-kukie)	6	35	2	2	Married	No	Yes	5	Yes	4	Men	Yes	1.25	Housewife	Farmer	No	0	0	0	0	0	0	0	No	No	No	Yes	No	No	No	Tatched grass roof	Tatched grass roof	1	No domestic animals	house doesn't have window	No window	Mud/earth	Pit latrine with shade	Improved (Pit latrine with shade or VIP latrine)	public tab/stand pipe	Public tab/stand pipe	30	30-60 minutes	yourself	Women	Lactating	Health post	Any health facility	5
Halaba (Guba-sherero & Holagoba-kukie)	3	25	2	1	Married	No	No	0	Yes	3	Men	Yes	0.75	Housewife	Daily Labor	No	0	0	0	0	0	0	0	No	No	No	No	Yes	No	No	Tatched grass roof	Tatched grass roof	1	No domestic animals	house doesn't have window	No window	Mud/earth	No toilet	Unimproved (open defication or traditional pit latrine)	public tab/stand pipe	Public tab/stand pipe	30	30-60 minutes	yourself	Women	Lactating	Health center	Any health facility	3
Halaba (Guba-sherero & Holagoba-kukie)	3	23	7.453	1	Married	No	Yes	3	No	0	Men	0.5	0.5	Housewife	Farmer	Yes	1	1	0	1	0	1	0	No	No	Yes	No	Yes	No	No	Corrugated iron roof with wood and mud walls	Corrugated iron roof	1	separate place	wood shutter	Window	Mud/earth	Pit latrine with shade	Improved (Pit latrine with shade or VIP latrine)	piped into yard/plot	Other	10	< 30 minutes	yourself	Women	Pregnant	Didn't go anywhere	Didn't go anywhere	0
Halaba (Guba-sherero & Holagoba-kukie)	3	26	3	1	Married	Yes	No	0	No	0	Men	Yes	0.5	Housewife	Farmer	Yes	0	1	1	0	0	1	0	No	No	No	No	No	No	No	Tatched grass roof	Tatched grass roof	1	same house, same room	house doesn't have window	No window	cow dung smeared	Pit latrine with shade	Improved (Pit latrine with shade or VIP latrine)	public tab/stand pipe	Public tab/stand pipe	20	< 30 minutes	yourself	Women	Non-pregnant and non-lactating	Health center	Any health facility	4
Halaba (Guba-sherero & Holagoba-kukie)	7	28	4.453	2	Married	Yes	No	0	No	0	Men	Yes	1.25	Housewife	Farmer	Yes	1	2	1	0	1	0	0	No	No	No	Yes	Yes	No	No	Tatched grass roof	Tatched grass roof	1	same house, same room	house doesn't have window	No window	Mud/earth	Pit latrine with shade	Improved (Pit latrine with shade or VIP latrine)	public tab/stand pipe	Public tab/stand pipe	60	30-60 minutes	yourself	Women	Lactating	Health center	Any health facility	3
Halaba (Guba-sherero & Holagoba-kukie)	3	22	3	1	Married	No	Yes	3	Yes	2	Men	Yes	0.75	Housewife	Daily Labor	No	0	0	0	0	0	0	0	No	No	No	No	No	No	No	Corrugated iron roof with wood and mud walls	Corrugated iron roof	1	No domestic animals	wood shutter	Window	Mud/earth	No toilet	Unimproved (open defication or traditional pit latrine)	public tab/stand pipe	Public tab/stand pipe	60	30-60 minutes	yourself	Women	Lactating	Health center	Any health facility	3
Halaba (Guba-sherero & Holagoba-kukie)	7	26	5.453	1	Married	No	No	0	No	0	Men	Yes	0.5	Housewife	Farmer	Yes	1	1	1	1	1	0	0	Yes	No	No	No	Yes	Yes	No	Tatched grass roof	Tatched grass roof	1	same house, same room	Open window	Window	Mud/earth	traditional pit latrine	Unimproved (open defication or traditional pit latrine)	public tab/stand pipe	Public tab/stand pipe	30	30-60 minutes	yourself	Women	Lactating	Health center	Any health facility	4
Halaba (Guba-sherero & Holagoba-kukie)	6	35	1	2	Married	No	No	0	Yes	5	Women or both	No		Petty trading	Paid employment	No	0	0	0	0	0	0	0	No	No	No	No	No	No	No	Corrugated iron roof with wood and mud walls	Corrugated iron roof	1	No domestic animals	house doesn't have window	No window	Mud/earth	No toilet	Unimproved (open defication or traditional pit latrine)	public tab/stand pipe	Public tab/stand pipe	10	< 30 minutes	Houseband	Others	Pregnant	Health center	Any health facility	5
Halaba (Guba-sherero & Holagoba-kukie)	9	28	4	2	Married	No	No	0	Yes	7	Men	Yes	1	Housewife	Farmer	Yes	0	1	3	0	0	0	0	No	No	No	No	No	No	No	Corrugated iron roof with wood and mud walls	Corrugated iron roof	1	separate place	wood shutter	Window	cement	Pit latrine with shade	Improved (Pit latrine with shade or VIP latrine)	public tab/stand pipe	Public tab/stand pipe	90	>60 minutes	yourself	Women	Lactating	Health center	Any health facility	3
Halaba (Guba-sherero & Holagoba-kukie)	5	22	6	2	Married	No	No	0	Yes	2	Men	No		Housewife	Paid employment	Yes	0	1	1	0	0	0	0	No	No	No	Yes	Yes	No	No	Corrugated iron roof with wood and mud walls	Corrugated iron roof	2	separate place	wood shutter	Window	Mud/earth	Pit latrine with shade	Improved (Pit latrine with shade or VIP latrine)	public tab and surface water	Other	30	30-60 minutes	yourself	Women	Pregnant	Health post	Any health facility	2
Halaba (Guba-sherero & Holagoba-kukie)	6	25	5	2	Married	No	Yes	6	Yes	5	Women or both	No		Petty trading	Daily Labor	No	0	0	0	0	0	0	0	Yes	No	No	No	No	No	No	Corrugated iron roof with wood and mud walls	Corrugated iron roof	2	No domestic animals	wood shutter	Window	Mud/earth	Pit latrine with shade	Improved (Pit latrine with shade or VIP latrine)	public tab/stand pipe	Public tab/stand pipe	20	< 30 minutes	yourself	Women	Non-pregnant and non-lactating	Health center	Any health facility	2
Halaba (Guba-sherero & Holagoba-kukie)	8	25	8.453	2	Married	No	Yes	4	Yes	6	Men	Yes	1	Housewife	Farmer	Yes	2	2	3	0	0	0	1	Yes	No	Yes	No	Yes	No	No	Corrugated iron roof with wood and mud walls	Corrugated iron roof	2	same house, same room	wood shutter	Window	Mud/earth	Pit latrine with shade	Improved (Pit latrine with shade or VIP latrine)	public tab/stand pipe	Public tab/stand pipe	30	30-60 minutes	children	Others	Pregnant	Health center	Any health facility	5
Halaba (Guba-sherero & Holagoba-kukie)	4	25	8	2	Married	No	No	0	No	0	Men	Yes	1	Housewife	Farmer	Yes	0	0	4	0	0	0	0	Yes	No	Yes	Yes	Yes	No	No	Corrugated iron roof with wood and mud walls	Corrugated iron roof	2	separate place	wood shutter	Window	Mud/earth	Pit latrine with shade	Improved (Pit latrine with shade or VIP latrine)	public tab/stand pipe	Public tab/stand pipe	30	30-60 minutes	yourself	Women	Lactating	Health center	Any health facility	6
Halaba (Guba-sherero & Holagoba-kukie)	5	22	3	1	Married	No	Yes	9	Yes	6	Men	Yes	0.25	Housewife	Daily Labor	Yes	0	0	1	0	0	0	0	No	No	No	No	No	No	No	Corrugated iron roof with wood and mud walls	Corrugated iron roof	1	same house, same room	house doesn't have window	No window	cow dung smeared	No toilet	Unimproved (open defication or traditional pit latrine)	public tab/stand pipe	Public tab/stand pipe	30	30-60 minutes	yourself	Women	Lactating	Didn't go anywhere	Didn't go anywhere	0
Halaba (Guba-sherero & Holagoba-kukie)	13	25	7.453	3	Married	No	No	0	No	0	Men	Yes	0.25	Petty trading	Farmer	Yes	2	9	5	1	0	0	0	Yes	Yes	No	No	Yes	No	No	Corrugated iron roof with wood and mud walls	Corrugated iron roof	3	separate place	screenign	Window	cement	traditional pit latrine	Unimproved (open defication or traditional pit latrine)	public tab/stand pipe	Public tab/stand pipe	30	30-60 minutes	children	Others	Lactating	Health center	Any health facility	4
Halaba (Guba-sherero & Holagoba-kukie)	10	34	2.453	3	Married	Yes	Yes	4	Yes	6	Men	Yes	1.75	Housewife	Farmer	Yes	1	4	1	0	0	0	0	No	No	No	Yes	No	No	No	Tatched grass roof	Tatched grass roof	1	same house, separate section	house doesn't have window	No window	Mud/earth	traditional pit latrine	Unimproved (open defication or traditional pit latrine)	public tab/stand pipe	Public tab/stand pipe	60	30-60 minutes	children	Others	Pregnant	Health center	Any health facility	5
Halaba (Guba-sherero & Holagoba-kukie)	3	18	6	1	Married	No	Yes	5	Yes	6	Men	Yes	0.75	Housewife	Farmer	Yes	0	2	0	0	1	0	0	No	No	No	Yes	Yes	No	No	Corrugated iron roof with wood and mud walls	Corrugated iron roof	3	same house, separate section	wood shutter	Window	Mud/earth	Pit latrine with shade	Improved (Pit latrine with shade or VIP latrine)	public tab/stand pipe	Public tab/stand pipe	60	30-60 minutes	children	Others	Lactating	Health center	Any health facility	4
Halaba (Guba-sherero & Holagoba-kukie)	8	33	5.453	1	Married	Yes	No	0	Yes	6	Men	Yes	2.25	Housewife	Farmer	Yes	1	2	2	0	1	0	0	No	No	Yes	Yes	No	No	No	Tatched grass roof	Tatched grass roof	1	same house, same room	screenign	Window	Mud/earth	Pit latrine with shade	Improved (Pit latrine with shade or VIP latrine)	public tab/stand pipe	Public tab/stand pipe	180	>60 minutes	children	Others	Non-pregnant and non-lactating	Health center	Any health facility	3
Halaba (Guba-sherero & Holagoba-kukie)	9	30	5	1	Married	Yes	No	0	Yes	2	Men	Yes	0.75	Housewife	Farmer	Yes	0	0	3	0	0	0	0	Yes	No	No	No	No	No	No	Corrugated iron roof with wood and mud walls	Corrugated iron roof	2	separate place	wood shutter	Window	Mud/earth	Pit latrine with shade	Improved (Pit latrine with shade or VIP latrine)	public tab/stand pipe	Public tab/stand pipe	30	30-60 minutes	children	Others	Pregnant	Health center	Any health facility	3
Halaba (Guba-sherero & Holagoba-kukie)	4	20	4	2	Married	No	No	0	Yes	6	Men	Yes	1	Housewife	Farmer	No	0	0	0	0	0	0	0	No	No	No	No	No	No	No	Corrugated iron roof with wood and mud walls	Corrugated iron roof	1	No domestic animals	wood shutter	Window	Mud/earth	Pit latrine with shade	Improved (Pit latrine with shade or VIP latrine)	public tab/stand pipe	Public tab/stand pipe	90	>60 minutes	yourself	Women	Non-pregnant and non-lactating	Health center	Any health facility	4
Halaba (Guba-sherero & Holagoba-kukie)	8	32	3	2	Married	No	No	0	No	0	Men	Yes	1	Housewife	Farmer	Yes	0	1	2	0	0	0	0	Yes	No	No	Yes	No	No	No	Tatched grass roof	Tatched grass roof	1	same house, same room	house doesn't have window	No window	Mud/earth	Pit latrine with shade	Improved (Pit latrine with shade or VIP latrine)	rain water	Other	30	30-60 minutes	yourself	Women	Lactating	Health center	Any health facility	3
Halaba (Guba-sherero & Holagoba-kukie)	9	50	7.453	1	Married	Yes	No	0	Yes	7	Men	Yes	0.75	Petty trading	Farmer	Yes	1	1	1	0	1	0	0	No	No	No	Yes	Yes	No	No	Corrugated iron roof with wood and mud walls	Corrugated iron roof	2	separate place	wood shutter	Window	Mud/earth	Pit latrine with shade	Improved (Pit latrine with shade or VIP latrine)	public tab/stand pipe	Public tab/stand pipe	20	< 30 minutes	children	Others	Non-pregnant and non-lactating	Health center	Any health facility	3
Halaba (Guba-sherero & Holagoba-kukie)	3	25	4.453	1	Married	Yes	No	0	No	0	Men	Yes	2	Housewife	Farmer	Yes	2	1	0	0	2	0	0	No	No	No	No	No	Yes	No	Tatched grass roof	Tatched grass roof	1	same house, same room	house doesn't have window	No window	Mud/earth	Pit latrine with shade	Improved (Pit latrine with shade or VIP latrine)	public tab/stand pipe	Public tab/stand pipe	20	< 30 minutes	yourself	Women	Pregnant	Health center	Any health facility	4
Halaba (Guba-sherero & Holagoba-kukie)	3	20	7	1	Married	No	Yes	4	Yes	8	Men	No		Petty trading	Tenant Farmer	Yes	0	0	1	0	0	0	0	Yes	No	No	Yes	Yes	No	No	Corrugated iron roof with wood and mud walls	Corrugated iron roof	3	same house, separate section	wood shutter	Window	Mud/earth	Pit latrine with shade	Improved (Pit latrine with shade or VIP latrine)	public tab/stand pipe	Public tab/stand pipe	20	< 30 minutes	employed/ donkey cart	Others	Pregnant	Health center	Any health facility	3
Halaba (Guba-sherero & Holagoba-kukie)	7	30	3.453	1	Married	No	Yes	2	Yes	4	Men	Yes	2.5	Housewife	Farmer	Yes	4	4	1	0	3	0	0	No	No	No	Yes	No	Yes	No	Tatched grass roof	Tatched grass roof	1	same house, same room	house doesn't have window	No window	Mud/earth	traditional pit latrine	Unimproved (open defication or traditional pit latrine)	public tab/stand pipe	Public tab/stand pipe	120	>60 minutes	children	Others	Lactating	Health center	Any health facility	3
Halaba (Guba-sherero & Holagoba-kukie)	5	38	2.453	2	Married	Yes	No	0	No	0	Women or both	Yes	1	Housewife	Farmer	Yes	1	1	1	0	0	0	0	No	No	No	No	No	No	No	Tatched grass roof	Tatched grass roof	1	same house, same room	house doesn't have window	No window	Mud/earth	No toilet	Unimproved (open defication or traditional pit latrine)	public tab/stand pipe	Public tab/stand pipe	60	30-60 minutes	yourself	Women	Lactating	Health center	Any health facility	3
Halaba (Guba-sherero & Holagoba-kukie)	9	30	6	2	Married	Yes	Yes	4	Yes	10	Women or both	Yes	1	Housewife	Farmer	Yes	0	0	3	0	0	0	0	Yes	No	Yes	Yes	Yes	No	No	Corrugated iron roof with wood and mud walls	Corrugated iron roof	1	same house, same room	Open window	Window	Mud/earth	traditional pit latrine	Unimproved (open defication or traditional pit latrine)	piped into yard/plot	Other	10	< 30 minutes	yourself	Women	Lactating	Health center	Any health facility	3
Halaba (Guba-sherero & Holagoba-kukie)	8	42	2.453	1	Married	No	No	0	No	0	Men	Yes	0.5	Housewife	Farmer	Yes	1	1	3	0	1	0	0	No	No	No	No	No	No	No	Tatched grass roof	Tatched grass roof	1	same house, same room	house doesn't have window	No window	Mud/earth	Pit latrine with shade	Improved (Pit latrine with shade or VIP latrine)	public tab/stand pipe	Public tab/stand pipe	60	30-60 minutes	children	Others	Non-pregnant and non-lactating	Health center	Any health facility	4
Halaba (Guba-sherero & Holagoba-kukie)	5	30	2	1	Widowed	No	No	0	No	0	Women or both	Yes	2	Housewife	Dead	No	0	0	0	0	0	0	0	No	No	No	No	No	No	No	Tatched grass roof	Tatched grass roof	1	No domestic animals	house doesn't have window	No window	Mud/earth	Pit latrine with shade	Improved (Pit latrine with shade or VIP latrine)	public tab/stand pipe	Public tab/stand pipe	30	30-60 minutes	yourself	Women	Lactating	Health center	Any health facility	2
Halaba (Guba-sherero & Holagoba-kukie)	5	25	1	1	Married	No	No	0	No	0	Men	Yes	0.5	Housewife	Farmer	Yes	0	0	3	0	0	0	0	No	No	No	No	No	No	No	Tatched grass roof	Tatched grass roof	1	same house, same room	house doesn't have window	No window	Mud/earth	traditional pit latrine	Unimproved (open defication or traditional pit latrine)	public tab/stand pipe	Public tab/stand pipe	30	30-60 minutes	yourself	Women	Lactating	Health center	Any health facility	6
Halaba (Guba-sherero & Holagoba-kukie)	6	30	.	1	Married	Yes	No	0	No	0	Men	Yes	1	Housewife	Farmer	Yes	0	1	0	0	0	0	0	.	.	.	.	.	.	.	Tatched grass roof	Tatched grass roof	1	separate place	house doesn't have window	No window	Mud/earth	No toilet	Unimproved (open defication or traditional pit latrine)	public tab/stand pipe	Public tab/stand pipe	30	30-60 minutes	yourself	Women	Non-pregnant and non-lactating	Health post	Any health facility	3
Halaba (Guba-sherero & Holagoba-kukie)	9	40	4.453	1	Married	Yes	No	0	No	0	Men	Yes	1.75	Housewife	Farmer	Yes	2	2	3	0	2	0	0	No	No	Yes	Yes	Yes	No	No	Tatched grass roof	Tatched grass roof	1	same house, same room	house doesn't have window	No window	Mud/earth	No toilet	Unimproved (open defication or traditional pit latrine)	public tab/stand pipe	Public tab/stand pipe	15	< 30 minutes	children	Others	Non-pregnant and non-lactating	Health center	Any health facility	6
Halaba (Guba-sherero & Holagoba-kukie)	4	35	2	1	Married	Yes	No	0	No	0	Men	Yes	1	Housewife	Farmer	Yes	0	0	0	1	0	0	0	No	No	No	Yes	No	No	No	Tatched grass roof	Tatched grass roof	1	same house, same room	house doesn't have window	No window	Mud/earth	No toilet	Unimproved (open defication or traditional pit latrine)	public tab/stand pipe	Public tab/stand pipe	20	< 30 minutes	yourself	Women	Pregnant	Health center	Any health facility	2
Halaba (Guba-sherero & Holagoba-kukie)	7	25	3.453	2	Married	No	No	0	No	0	Men	Yes	1.75	Housewife	Farmer	Yes	1	2	2	0	2	1	0	No	No	No	Yes	No	Yes	No	Tatched grass roof	Tatched grass roof	1	same house, same room	house doesn't have window	No window	Mud/earth	traditional pit latrine	Unimproved (open defication or traditional pit latrine)	public tab/stand pipe	Public tab/stand pipe	10	< 30 minutes	children	Others	Pregnant	Health center	Any health facility	2
Halaba (Guba-sherero & Holagoba-kukie)	4	20	3	2	Married	Yes	No	0	No	0	Men	Yes	0.5	Housewife	Farmer	No	0	0	0	0	0	0	0	No	No	No	Yes	No	No	No	Tatched grass roof	Tatched grass roof	1	No domestic animals	Open window	Window	Mud/earth	traditional pit latrine	Unimproved (open defication or traditional pit latrine)	public tab/stand pipe	Public tab/stand pipe	20	< 30 minutes	maid	Others	Lactating	Health center	Any health facility	4
Halaba (Guba-sherero & Holagoba-kukie)	5	26	1	1	Married	No	No	0	Yes	4	Men	Yes	0.5	Housewife	Farmer	Yes	0	0	0	4	0	0	0	No	No	No	No	No	No	No	Tatched grass roof	Tatched grass roof	1	same house, same room	house doesn't have window	No window	Mud/earth	traditional pit latrine	Unimproved (open defication or traditional pit latrine)	public tab/stand pipe	Public tab/stand pipe	30	30-60 minutes	yourself	Women	Pregnant	Health center	Any health facility	3
Halaba (Guba-sherero & Holagoba-kukie)	4	35	2	1	Married	No	No	0	Yes	5	Men	Yes	0.25	Housewife	Farmer	Yes	0	0	4	0	0	0	0	No	No	No	No	No	No	No	Tatched grass roof	Tatched grass roof	1	same house, same room	house doesn't have window	No window	Mud/earth	Pit latrine with shade	Improved (Pit latrine with shade or VIP latrine)	public tab/stand pipe	Public tab/stand pipe	10	< 30 minutes	yourself	Women	Lactating	Health center	Any health facility	3
Halaba (Guba-sherero & Holagoba-kukie)	6	26	1.453	1	Married	No	No	0	No	0	Men	Yes	1	Housewife	Trader	Yes	1	1	0	0	0	0	0	No	No	No	No	No	No	No	Tatched grass roof	Tatched grass roof	1	same house, same room	house doesn't have window	No window	Mud/earth	No toilet	Unimproved (open defication or traditional pit latrine)	public tab/stand pipe	Public tab/stand pipe	60	30-60 minutes	children	Others	Non-pregnant and non-lactating	Health center	Any health facility	5
Halaba (Guba-sherero & Holagoba-kukie)	9	34	6.453	1	Married	Yes	No	0	No	0	Men	Yes	1	Housewife	Farmer	Yes	2	2	2	0	2	0	0	No	No	Yes	Yes	Yes	Yes	No	Tatched grass roof	Tatched grass roof	1	same house, same room	wood shutter	Window	Mud/earth	traditional pit latrine	Unimproved (open defication or traditional pit latrine)	public tab/stand pipe	Public tab/stand pipe	60	30-60 minutes	children	Others	Lactating	Health center	Any health facility	4
Halaba (Guba-sherero & Holagoba-kukie)	5	25	2	1	Married	No	No	0	No	0	Men	Yes	0.75	Housewife	Farmer	No	0	0	0	0	0	0	0	No	No	No	No	Yes	No	No	Tatched grass roof	Tatched grass roof	1	No domestic animals	house doesn't have window	No window	Mud/earth	No toilet	Unimproved (open defication or traditional pit latrine)	public tab/stand pipe	Public tab/stand pipe	10	< 30 minutes	yourself	Women	Lactating	Didn't go anywhere	Didn't go anywhere	0
Halaba (Guba-sherero & Holagoba-kukie)	4	25	5.453	1	Married	No	No	0	No	0	Men	Yes	1.25	Housewife	Farmer	Yes	1	1	1	1	0	0	0	Yes	No	Yes	No	No	No	No	Tatched grass roof	Tatched grass roof	1	same house, same room	house doesn't have window	No window	Mud/earth	Pit latrine with shade	Improved (Pit latrine with shade or VIP latrine)	public tab/stand pipe	Public tab/stand pipe	10	< 30 minutes	yourself	Women	Pregnant	Didn't go anywhere	Didn't go anywhere	0
Halaba (Guba-sherero & Holagoba-kukie)	4	25	1	1	Married	Yes	No	0	No	0	Men	Yes	1.5	Housewife	Farmer	Yes	0	2	0	0	1	0	0	No	No	No	No	No	No	No	Tatched grass roof	Tatched grass roof	1	same house, same room	house doesn't have window	No window	Mud/earth	No toilet	Unimproved (open defication or traditional pit latrine)	public tab/stand pipe	Public tab/stand pipe	30	30-60 minutes	yourself	Women	Pregnant	Health center	Any health facility	5
Halaba (Guba-sherero & Holagoba-kukie)	5	34	6.453	1	Married	No	No	0	No	0	Men	Yes	1	Housewife	Farmer	Yes	1	2	0	0	0	0	0	Yes	No	No	Yes	Yes	No	No	Tatched grass roof	Tatched grass roof	1	same house, same room	house doesn't have window	No window	Mud/earth	Pit latrine with shade	Improved (Pit latrine with shade or VIP latrine)	public tab/stand pipe	Public tab/stand pipe	60	30-60 minutes	children	Others	Non-pregnant and non-lactating	Didn't go anywhere	Didn't go anywhere	0
Halaba (Guba-sherero & Holagoba-kukie)	5	24	5.453	1	Married	No	No	0	No	0	Men	Yes	0.5	Housewife	Unemployed	Yes	2	1	0	0	0	1	0	No	No	Yes	Yes	Yes	No	No	Tatched grass roof	Tatched grass roof	1	same house, same room	house doesn't have window	No window	Mud/earth	traditional pit latrine	Unimproved (open defication or traditional pit latrine)	public tab/stand pipe	Public tab/stand pipe	30	30-60 minutes	yourself	Women	Pregnant	Didn't go anywhere	Didn't go anywhere	0
Halaba (Guba-sherero & Holagoba-kukie)	8	30	2	2	Married	No	No	0	Yes	5	Men	Yes	0.75	Housewife	Farmer	Yes	0	3	5	1	0	0	0	No	No	No	Yes	No	No	No	Tatched grass roof	Tatched grass roof	1	same house, separate section	house doesn't have window	No window	Mud/earth	Pit latrine with shade	Improved (Pit latrine with shade or VIP latrine)	public tab/stand pipe	Public tab/stand pipe	120	>60 minutes	yourself	Women	Non-pregnant and non-lactating	Health center	Any health facility	3
Halaba (Guba-sherero & Holagoba-kukie)	6	28	2	1	Married	Yes	No	0	No	0	Men	Yes	1	Housewife	Farmer	Yes	0	0	1	0	0	0	0	No	No	No	Yes	No	No	No	Tatched grass roof	Tatched grass roof	1	same house, same room	house doesn't have window	No window	Mud/earth	Pit latrine with shade	Improved (Pit latrine with shade or VIP latrine)	public tab/stand pipe	Public tab/stand pipe	60	30-60 minutes	yourself	Women	Lactating	Health center	Any health facility	4
Halaba (Guba-sherero & Holagoba-kukie)	5	35	1	2	Married	Yes	No	0	No	0	Men	Yes	0.75	Housewife	Farmer	No	0	0	0	0	0	0	0	No	No	No	No	No	No	No	Tatched grass roof	Tatched grass roof	1	No domestic animals	house doesn't have window	No window	Mud/earth	No toilet	Unimproved (open defication or traditional pit latrine)	public tab/stand pipe	Public tab/stand pipe	90	>60 minutes	yourself	Women	Lactating	Health center	Any health facility	2
Halaba (Guba-sherero & Holagoba-kukie)	4	26	2	1	Married	Yes	No	0	No	0	Men	Yes	0.75	Housewife	Farmer	Yes	0	1	0	0	0	0	0	No	No	No	No	No	No	No	Tatched grass roof	Tatched grass roof	1	same house, separate section	house doesn't have window	No window	Mud/earth	Pit latrine with shade	Improved (Pit latrine with shade or VIP latrine)	public tab/stand pipe	Public tab/stand pipe	10	< 30 minutes	yourself	Women	Pregnant	Health center	Any health facility	3
Halaba (Guba-sherero & Holagoba-kukie)	7	37	4.453	1	Married	No	Yes	4	No	0	Men	Yes	0.5	Housewife	Farmer	Yes	1	0	1	0	0	0	0	No	No	No	Yes	Yes	No	No	Tatched grass roof	Tatched grass roof	1	same house, same room	house doesn't have window	No window	Mud/earth	Pit latrine with shade	Improved (Pit latrine with shade or VIP latrine)	public tab/stand pipe	Public tab/stand pipe	120	>60 minutes	yourself	Women	Pregnant	Health center	Any health facility	3
Halaba (Guba-sherero & Holagoba-kukie)	5	25	3	2	Married	Yes	No	0	Yes	4	Women or both	No		Housewife	Daily Labor	No	0	0	0	0	0	0	0	No	No	No	Yes	Yes	No	No	Tatched grass roof	Tatched grass roof	1	No domestic animals	house doesn't have window	No window	Mud/earth	traditional pit latrine	Unimproved (open defication or traditional pit latrine)	public tab/stand pipe	Public tab/stand pipe	60	30-60 minutes	yourself	Women	Lactating	Health center	Any health facility	3
Halaba (Guba-sherero & Holagoba-kukie)	4	21	2	2	Married	No	Yes	2	Yes	5	Men	Yes	0.5	Petty trading	Farmer	Yes	0	1	0	0	1	0	0	No	No	No	Yes	No	No	No	Tatched grass roof	Tatched grass roof	1	same house, same room	house doesn't have window	No window	Mud/earth	No toilet	Unimproved (open defication or traditional pit latrine)	public tab/stand pipe	Public tab/stand pipe	120	>60 minutes	Houseband	Others	Pregnant	Health center	Any health facility	4
Halaba (Guba-sherero & Holagoba-kukie)	6	28	5	2	Married	Yes	No	0	No	0	Men	Yes	0.75	Housewife	Farmer	Yes	0	1	0	0	0	0	0	No	No	No	No	Yes	No	No	Corrugated iron roof with wood and mud walls	Corrugated iron roof	2	same house, same room	wood shutter	Window	Mud/earth	Pit latrine with shade	Improved (Pit latrine with shade or VIP latrine)	public tab/stand pipe	Public tab/stand pipe	30	30-60 minutes	Houseband	Others	Lactating	Health center	Any health facility	4
Halaba (Guba-sherero & Holagoba-kukie)	7	28	3.453	2	Married	No	No	0	No	0	Men	Yes	0.75	Housewife	Farmer	Yes	1	1	2	0	1	0	1	No	No	No	No	Yes	Yes	No	Tatched grass roof	Tatched grass roof	1	same house, separate section	house doesn't have window	No window	Mud/earth	traditional pit latrine	Unimproved (open defication or traditional pit latrine)	public tab/stand pipe	Public tab/stand pipe	30	30-60 minutes	yourself	Women	Non-pregnant and non-lactating	Health center	Any health facility	5
Halaba (Guba-sherero & Holagoba-kukie)	6	28	4	1	Married	No	No	0	No	0	Men	Yes	0.5	Housewife	Farmer	Yes	0	1	1	0	1	0	5	No	No	No	Yes	No	No	No	Corrugated iron roof with wood and mud walls	Corrugated iron roof	2	same house, same room	Open window	Window	Mud/earth	No toilet	Unimproved (open defication or traditional pit latrine)	public tab/stand pipe	Public tab/stand pipe	40	30-60 minutes	yourself	Women	Lactating	Health center	Any health facility	3
Halaba (Guba-sherero & Holagoba-kukie)	4	25	4.453	1	Married	No	Yes	2	No	0	Men	Yes	0.75	Housewife	Farmer	Yes	1	0	1	1	0	0	0	Yes	No	No	No	No	No	No	Tatched grass roof	Tatched grass roof	1	same house, separate section	house doesn't have window	No window	Mud/earth	Pit latrine with shade	Improved (Pit latrine with shade or VIP latrine)	public tab/stand pipe	Public tab/stand pipe	60	30-60 minutes	yourself	Women	Pregnant	Health center	Any health facility	4
Halaba (Guba-sherero & Holagoba-kukie)	6	30	6.453	2	Married	No	No	0	No	0	Men	Yes	0.5	Housewife	Farmer	Yes	1	1	0	0	1	0	0	Yes	No	Yes	Yes	Yes	No	No	Tatched grass roof	Tatched grass roof	1	same house, separate section	house doesn't have window	No window	Mud/earth	Pit latrine with shade	Improved (Pit latrine with shade or VIP latrine)	public tab/stand pipe	Public tab/stand pipe	120	>60 minutes	yourself	Women	Pregnant	Health center	Any health facility	3
Halaba (Guba-sherero & Holagoba-kukie)	8	35	2	2	Married	No	No	0	Yes	3	Men	Yes	0.75	Housewife	Farmer	Yes	0	2	1	1	1	0	0	Yes	No	No	No	No	No	No	Tatched grass roof	Tatched grass roof	1	same house, separate section	house doesn't have window	No window	Mud/earth	Pit latrine with shade	Improved (Pit latrine with shade or VIP latrine)	public tab/stand pipe	Public tab/stand pipe	120	>60 minutes	yourself	Women	Non-pregnant and non-lactating	Health center	Any health facility	4
Halaba (Guba-sherero & Holagoba-kukie)	5	34	2	1	Married	No	Yes	2	No	0	Men	Yes	1.75	Housewife	Farmer	No	0	0	0	0	0	0	0	No	No	No	No	No	No	No	Tatched grass roof	Tatched grass roof	1	No domestic animals	house doesn't have window	No window	Mud/earth	Pit latrine with shade	Improved (Pit latrine with shade or VIP latrine)	public tab/stand pipe	Public tab/stand pipe	10	< 30 minutes	children	Others	Non-pregnant and non-lactating	Health center	Any health facility	4
Halaba (Guba-sherero & Holagoba-kukie)	7	35	4.453	2	Married	No	No	0	No	0	Men	Yes	2.25	Housewife	Farmer	Yes	2	2	3	0	0	0	0	Yes	No	Yes	No	No	Yes	No	Tatched grass roof	Tatched grass roof	1	same house, same room	house doesn't have window	No window	Mud/earth	No toilet	Unimproved (open defication or traditional pit latrine)	public tab/stand pipe	Public tab/stand pipe	20	< 30 minutes	yourself	Women	Lactating	Health center	Any health facility	3
Halaba (Guba-sherero & Holagoba-kukie)	9	30	5.453	2	Married	No	No	0	Yes	7	Men	Yes	0.75	Housewife	Farmer	Yes	1	1	1	0	1	0	0	No	No	No	Yes	Yes	No	No	Tatched grass roof	Tatched grass roof	1	same house, separate section	wood shutter	Window	Mud/earth	Pit latrine with shade	Improved (Pit latrine with shade or VIP latrine)	public tab/stand pipe	Public tab/stand pipe	150	>60 minutes	children	Others	Lactating	Health post	Any health facility	3
Halaba (Guba-sherero & Holagoba-kukie)	4	26	5.453	1	Married	No	No	0	No	0	Men	Yes	0.75	Housewife	Farmer	Yes	1	1	1	2	1	0	0	Yes	No	No	Yes	No	No	No	Tatched grass roof	Tatched grass roof	1	same house, separate section	house doesn't have window	No window	Mud/earth	Pit latrine with shade	Improved (Pit latrine with shade or VIP latrine)	public tab/stand pipe	Public tab/stand pipe	120	>60 minutes	yourself	Women	Lactating	Health post	Any health facility	3
Halaba (Guba-sherero & Holagoba-kukie)	5	30	2	2	Married	No	No	0	No	0	Men	Yes	0.75	Housewife	Farmer	No	0	0	0	0	0	0	0	No	No	No	Yes	No	No	No	Tatched grass roof	Tatched grass roof	1	No domestic animals	house doesn't have window	No window	Mud/earth	No toilet	Unimproved (open defication or traditional pit latrine)	public tab/stand pipe	Public tab/stand pipe	150	>60 minutes	yourself	Women	Lactating	Health post	Any health facility	1
Halaba (Guba-sherero & Holagoba-kukie)	9	35	2	2	Married	Yes	Yes	4	Yes	5	Women or both	Yes	0.5	Housewife	Farmer	Yes	0	1	0	1	0	0	0	Yes	No	No	No	No	No	No	Tatched grass roof	Tatched grass roof	1	same house, same room	house doesn't have window	No window	Mud/earth	Pit latrine with shade	Improved (Pit latrine with shade or VIP latrine)	public tab/stand pipe	Public tab/stand pipe	30	30-60 minutes	yourself	Women	Lactating	Health center	Any health facility	3
Halaba (Guba-sherero & Holagoba-kukie)	8	25	3.453	2	Married	Yes	No	0	No	0	Men	Yes	0.5	Housewife	Farmer	Yes	2	1	0	0	1	0	0	No	No	No	Yes	Yes	No	No	Tatched grass roof	Tatched grass roof	1	same house, same room	house doesn't have window	No window	Mud/earth	traditional pit latrine	Unimproved (open defication or traditional pit latrine)	public tab/stand pipe	Public tab/stand pipe	120	>60 minutes	yourself	Women	Lactating	Health center	Any health facility	3
Halaba (Guba-sherero & Holagoba-kukie)	9	35	3	2	Married	Yes	Yes	4	Yes	5	Men	Yes	0.125	Housewife	2 and 8	Yes	0	1	0	0	0	0	0	Yes	No	No	Yes	No	No	No	Tatched grass roof	Tatched grass roof	1	same house, same room	house doesn't have window	No window	Mud/earth	Pit latrine with shade	Improved (Pit latrine with shade or VIP latrine)	public tab/stand pipe	Public tab/stand pipe	90	>60 minutes	yourself	Women	Lactating	Health post	Any health facility	3
Halaba (Guba-sherero & Holagoba-kukie)	5	22	4.453	1	Married	No	No	0	No	0	Men	Yes	0.5	Housewife	Farmer	Yes	1	0	0	0	0	0	0	Yes	No	No	No	No	No	No	Tatched grass roof	Tatched grass roof	1	same house, same room	house doesn't have window	No window	Mud/earth	Pit latrine with shade	Improved (Pit latrine with shade or VIP latrine)	public tab/stand pipe	Public tab/stand pipe	180	>60 minutes	Houseband	Others	Lactating	Health center	Any health facility	1
Halaba (Guba-sherero & Holagoba-kukie)	5	26	3	1	Married	No	Yes	5	Yes	10	Men	Yes	0.5	Housewife	Farmer	Yes	0	0	2	0	1	0	0	No	No	No	No	Yes	No	No	Tatched grass roof	Tatched grass roof	1	same house, same room	house doesn't have window	No window	Mud/earth	Pit latrine with shade	Improved (Pit latrine with shade or VIP latrine)	public tab/stand pipe	Public tab/stand pipe	60	30-60 minutes	yourself	Women	Lactating	Health post	Any health facility	2
Halaba (Guba-sherero & Holagoba-kukie)	5	25	1	1	Married	No	No	0	No	0	Men	Yes	0.75	Housewife	Farmer	Yes	0	1	0	1	0	0	0	No	No	No	No	No	No	No	Tatched grass roof	Tatched grass roof	1	same house, same room	house doesn't have window	No window	Mud/earth	traditional pit latrine	Unimproved (open defication or traditional pit latrine)	public tab/stand pipe	Public tab/stand pipe	120	>60 minutes	yourself	Women	Lactating	Health post	Any health facility	3
Halaba (Guba-sherero & Holagoba-kukie)	6	30	2.453	2	Married	No	No	0	No	0	Men	Yes	0.5	Housewife	Farmer	Yes	1	2	0	1	0	0	0	No	No	No	No	No	No	No	Tatched grass roof	Tatched grass roof	1	same house, separate section	house doesn't have window	No window	Mud/earth	Pit latrine with shade	Improved (Pit latrine with shade or VIP latrine)	public tab/stand pipe	Public tab/stand pipe	120	>60 minutes	yourself	Women	Lactating	Health post	Any health facility	4
Halaba (Guba-sherero & Holagoba-kukie)	9	28	1	1	Married	No	No	0	Yes	7	Men	Yes	0.5	Housewife	Farmer	No	0	0	0	0	0	0	0	No	No	No	No	No	No	No	Tatched grass roof	Tatched grass roof	1	No domestic animals	house doesn't have window	No window	Mud/earth	Pit latrine with shade	Improved (Pit latrine with shade or VIP latrine)	public tab/stand pipe	Public tab/stand pipe	60	30-60 minutes	children	Others	Lactating	Health post	Any health facility	2
Halaba (Guba-sherero & Holagoba-kukie)	7	30	5.453	2	Married	No	No	0	No	0	Women or both	Yes	1.25	Housewife	Farmer	Yes	1	0	1	0	0	0	0	Yes	No	No	Yes	Yes	No	No	Tatched grass roof	Tatched grass roof	1	same house, same room	Open window	Window	Mud/earth	No toilet	Unimproved (open defication or traditional pit latrine)	public tab/stand pipe	Public tab/stand pipe	120	>60 minutes	yourself	Women	Lactating	Health post	Any health facility	3
Halaba (Guba-sherero & Holagoba-kukie)	7	32	0	2	Married	Yes	No	0	No	0	Men	Yes	0.5	Housewife	Farmer	No	0	0	0	0	0	0	0	No	No	No	No	No	No	No	Tatched grass roof	Tatched grass roof	1	No domestic animals	house doesn't have window	No window	Mud/earth	No toilet	Unimproved (open defication or traditional pit latrine)	public tab/stand pipe	Public tab/stand pipe	120	>60 minutes	Yourself and children	Others	Lactating	Health post	Any health facility	3
Halaba (Guba-sherero & Holagoba-kukie)	5	33	3	1	Married	No	No	0	Yes	3	Men	Yes	1	Housewife	Farmer	Yes	0	2	0	1	0	0	0	No	No	No	No	Yes	No	No	Tatched grass roof	Tatched grass roof	1	same house, same room	house doesn't have window	No window	Mud/earth	Pit latrine with shade	Improved (Pit latrine with shade or VIP latrine)	public tab/stand pipe	Public tab/stand pipe	150	>60 minutes	yourself	Women	Lactating	Health post	Any health facility	1
Halaba (Guba-sherero & Holagoba-kukie)	4	27	4.453	1	Married	No	No	0	No	0	Men	Yes	0.5	Housewife	Farmer	Yes	1	0	0	0	1	0	4	No	No	No	Yes	No	No	No	Tatched grass roof	Tatched grass roof	1	same house, same room	house doesn't have window	No window	Mud/earth	Pit latrine with shade	Improved (Pit latrine with shade or VIP latrine)	public tab/stand pipe	Public tab/stand pipe	150	>60 minutes	yourself	Women	Lactating	Health post	Any health facility	4
Halaba (Guba-sherero & Holagoba-kukie)	6	29	5	2	Married	No	Yes	4	Yes	3	Men	Yes	1	Housewife	2 and 5	Yes	0	0	2	1	1	1	0	No	No	Yes	Yes	No	No	No	Tatched grass roof	Tatched grass roof	1	same house, same room	wood shutter	Window	cow dung smeared	Pit latrine with shade	Improved (Pit latrine with shade or VIP latrine)	public tab/stand pipe	Public tab/stand pipe	120	>60 minutes	yourself	Women	Lactating	Health post	Any health facility	3
Halaba (Guba-sherero & Holagoba-kukie)	3	20	1	2	Married	No	No	0	Yes	4	Men	Yes	0.25	Housewife	Farmer	Yes	0	1	0	2	0	0	0	No	No	No	No	No	No	No	Tatched grass roof	Tatched grass roof	1	same house, same room	house doesn't have window	No window	Mud/earth	No toilet	Unimproved (open defication or traditional pit latrine)	public tab/stand pipe	Public tab/stand pipe	240	>60 minutes	yourself	Women	Lactating	Health post	Any health facility	3
Halaba (Guba-sherero & Holagoba-kukie)	6	24	1.453	1	Married	No	Yes	3	Yes	5	Men	Yes	0.75	Housewife	Farmer	Yes	1	2	0	0	0	0	0	No	No	No	No	No	No	No	Tatched grass roof	Tatched grass roof	1	same house, same room	house doesn't have window	No window	Mud/earth	No toilet	Unimproved (open defication or traditional pit latrine)	public tab/stand pipe	Public tab/stand pipe	120	>60 minutes	yourself	Women	Lactating	Health post	Any health facility	2
Halaba (Guba-sherero & Holagoba-kukie)	4	25	3	2	Married	No	No	0	No	0	Men	Yes	1.5	Housewife	Farmer	No	0	0	0	0	0	0	0	No	No	No	Yes	Yes	No	No	Tatched grass roof	Tatched grass roof	1	No domestic animals	house doesn't have window	No window	Mud/earth	No toilet	Unimproved (open defication or traditional pit latrine)	public tab/stand pipe	Public tab/stand pipe	180	>60 minutes	yourself	Women	Lactating	Health post	Any health facility	1
Halaba (Guba-sherero & Holagoba-kukie)	7	26	5.453	2	Married	No	No	0	Yes	4	Men	Yes	0.75	Housewife	Farmer	Yes	1	3	0	0	0	0	0	Yes	No	Yes	Yes	Yes	No	No	Tatched grass roof	Tatched grass roof	1	same house, same room	house doesn't have window	No window	Mud/earth	No toilet	Unimproved (open defication or traditional pit latrine)	public tab/stand pipe	Public tab/stand pipe	120	>60 minutes	yourself	Women	Lactating	Health post	Any health facility	2
Halaba (Guba-sherero & Holagoba-kukie)	5	30	1	1	Married	No	No	0	No	0	Men	Yes	0.75	Housewife	Farmer	Yes	0	1	0	0	4	0	0	No	No	No	No	No	No	No	Tatched grass roof	Tatched grass roof	1	same house, separate section	house doesn't have window	No window	Mud/earth	No toilet	Unimproved (open defication or traditional pit latrine)	public tab/stand pipe	Public tab/stand pipe	120	>60 minutes	yourself	Women	Lactating	Health post	Any health facility	3
Halaba (Guba-sherero & Holagoba-kukie)	8	38	5.453	2	Married	No	Yes	2	Yes	4	Men	Yes	0.5	Housewife	Farmer	Yes	2	2	0	1	2	0	0	No	No	No	Yes	Yes	No	No	Tatched grass roof	Tatched grass roof	1	same house, separate section	wood shutter	Window	Mud/earth	Pit latrine with shade	Improved (Pit latrine with shade or VIP latrine)	public tab/stand pipe	Public tab/stand pipe	150	>60 minutes	yourself	Women	Lactating	Health center	Any health facility	2
Halaba (Guba-sherero & Holagoba-kukie)	4	30	5.453	1	Married	No	No	0	No	0	Men	Yes	1.25	Housewife	Farmer	Yes	1	1	0	0	1	0	0	Yes	No	No	No	Yes	No	No	Tatched grass roof	Tatched grass roof	1	same house, same room	house doesn't have window	No window	Mud/earth	Pit latrine with shade	Improved (Pit latrine with shade or VIP latrine)	public tab/stand pipe	Public tab/stand pipe	90	>60 minutes	yourself	Women	Lactating	Health post	Any health facility	3
Halaba (Guba-sherero & Holagoba-kukie)	5	25	1	1	Married	No	No	0	No	0	Men	Yes	0.75	Housewife	Farmer	Yes	0	1	0	3	0	0	0	No	No	No	No	No	No	No	Tatched grass roof	Tatched grass roof	1	same house, same room	house doesn't have window	No window	Mud/earth	No toilet	Unimproved (open defication or traditional pit latrine)	public tab/stand pipe	Public tab/stand pipe	120	>60 minutes	yourself	Women	Lactating	Health center	Any health facility	3
Halaba (Guba-sherero & Holagoba-kukie)	8	35	6.453	2	Married	No	No	0	Yes	8	Men	Yes	0.25	Housewife	Farmer	Yes	2	1	3	1	1	0	0	Yes	No	Yes	Yes	Yes	No	No	Tatched grass roof	Tatched grass roof	1	same house, same room	Open window	Window	Mud/earth	No toilet	Unimproved (open defication or traditional pit latrine)	public tab/stand pipe	Public tab/stand pipe	120	>60 minutes	yourself	Women	Lactating	Health center	Any health facility	2
Halaba (Guba-sherero & Holagoba-kukie)	8	30	2	1	Married	Yes	No	0	Yes	7	Men	Yes	0.5	Housewife	Unemployed	No	0	0	0	0	0	0	0	No	No	No	No	No	No	No	Corrugated iron roof with wood and mud walls	Corrugated iron roof	1	No domestic animals	Open window	Window	Mud/earth	No toilet	Unimproved (open defication or traditional pit latrine)	public tab/stand pipe	Public tab/stand pipe	120	>60 minutes	yourself	Women	Lactating	Health center	Any health facility	3
Halaba (Guba-sherero & Holagoba-kukie)	4	25	4	1	Married	No	Yes	7	Yes	8	Women or both	Yes	0.5	Housewife	Farmer	No	0	0	0	0	0	0	0	Yes	No	No	Yes	No	No	No	Tatched grass roof	Tatched grass roof	1	No domestic animals	Open window	Window	Mud/earth	traditional pit latrine	Unimproved (open defication or traditional pit latrine)	public tab/stand pipe	Public tab/stand pipe	60	30-60 minutes	yourself	Women	Lactating	Health post	Any health facility	3
Halaba (Guba-sherero & Holagoba-kukie)	7	35	5.453	2	Married	No	No	0	No	0	Women or both	Yes	0.5	Housewife	Farmer	Yes	1	1	0	1	0	0	0	Yes	No	No	Yes	Yes	No	No	Tatched grass roof	Tatched grass roof	1	same house, same room	house doesn't have window	No window	Mud/earth	Pit latrine with shade	Improved (Pit latrine with shade or VIP latrine)	public tab/stand pipe	Public tab/stand pipe	60	30-60 minutes	yourself	Women	Lactating	Health post	Any health facility	.
Halaba (Guba-sherero & Holagoba-kukie)	4	23	4	1	Married	No	Yes	8	No	0	Men	Yes	0.5	Housewife	Farmer	Yes	0	3	0	0	1	0	0	No	No	No	Yes	No	No	No	Tatched grass roof	Tatched grass roof	1	same house, same room	wood shutter	Window	Mud/earth	Pit latrine with shade	Improved (Pit latrine with shade or VIP latrine)	public tab/stand pipe	Public tab/stand pipe	150	>60 minutes	maid	Others	Lactating	Health post	Any health facility	2
Halaba (Guba-sherero & Holagoba-kukie)	5	20	3.453	1	Married	No	Yes	4	No	0	Men	Yes	0.5	Housewife	Farmer	Yes	1	1	0	0	0	0	5	No	No	No	Yes	No	No	No	Tatched grass roof	Tatched grass roof	1	same house, same room	house doesn't have window	No window	Mud/earth	No toilet	Unimproved (open defication or traditional pit latrine)	public tab/stand pipe	Public tab/stand pipe	90	>60 minutes	yourself	Women	Lactating	Health post	Any health facility	6
Halaba (Guba-sherero & Holagoba-kukie)	5	25	4	1	Married	No	No	0	Yes	4	Women or both	Yes	0.75	Housewife	Farmer	Yes	0	1	0	0	0	1	0	No	No	No	Yes	Yes	No	No	Tatched grass roof	Tatched grass roof	1	same house, same room	Open window	Window	Mud/earth	traditional pit latrine	Unimproved (open defication or traditional pit latrine)	public tab/stand pipe	Public tab/stand pipe	60	30-60 minutes	yourself	Women	Lactating	Health post	Any health facility	2
Halaba (Guba-sherero & Holagoba-kukie)	7	28	4	1	Married	No	No	0	Yes	6	Women or both	Yes	1.25	Housewife	Farmer	Yes	0	2	0	0	0	0	0	No	No	No	Yes	Yes	No	No	Tatched grass roof	Tatched grass roof	1	same house, same room	Open window	Window	Mud/earth	Pit latrine with shade	Improved (Pit latrine with shade or VIP latrine)	public tab/stand pipe	Public tab/stand pipe	60	30-60 minutes	yourself	Women	Lactating	Health post	Any health facility	1
Halaba (Guba-sherero & Holagoba-kukie)	8	34	3.453	2	Married	No	No	0	Yes	5	Men	Yes	1	Housewife	Farmer	Yes	2	4	0	4	1	0	0	No	No	No	Yes	Yes	No	No	Tatched grass roof	Tatched grass roof	1	same house, same room	house doesn't have window	No window	Mud/earth	No toilet	Unimproved (open defication or traditional pit latrine)	public tab/stand pipe	Public tab/stand pipe	120	>60 minutes	yourself	Women	Lactating	Health post	Any health facility	2
Halaba (Guba-sherero & Holagoba-kukie)	3	17	5.453	1	Married	No	Yes	9	Yes	7	Men	Yes	0.5	Housewife	Farmer	Yes	2	1	1	0	1	0	0	Yes	No	No	No	Yes	No	No	Tatched grass roof	Tatched grass roof	1	same house, same room	house doesn't have window	No window	Mud/earth	Pit latrine with shade	Improved (Pit latrine with shade or VIP latrine)	public tab/stand pipe	Public tab/stand pipe	120	>60 minutes	children	Others	Lactating	Health post	Any health facility	3
Halaba (Guba-sherero & Holagoba-kukie)	7	30	7.453	2	Married	Yes	No	0	Yes	4	Men	Yes	0.75	Housewife	Farmer	Yes	4	2	1	1	1	0	0	No	No	Yes	Yes	Yes	Yes	No	Tatched grass roof	Tatched grass roof	1	same house, same room	wood shutter	Window	Mud/earth	Pit latrine with shade	Improved (Pit latrine with shade or VIP latrine)	public tab/stand pipe	Public tab/stand pipe	120	>60 minutes	children	Others	Lactating	Health post	Any health facility	2
Halaba (Guba-sherero & Holagoba-kukie)	6	28	2.453	1	Married	Yes	No	0	Yes	6	Men	Yes	0.25	Housewife	Farmer	Yes	1	1	0	0	0	0	0	No	No	No	No	No	No	No	Tatched grass roof	Tatched grass roof	1	same house, same room	house doesn't have window	No window	Mud/earth	Pit latrine with shade	Improved (Pit latrine with shade or VIP latrine)	public tab/stand pipe	Public tab/stand pipe	60	30-60 minutes	yourself	Women	Lactating	Health center	Any health facility	4
Halaba (Guba-sherero & Holagoba-kukie)	5	25	3	1	Married	No	No	0	Yes	3	Men	Yes	0.5	Housewife	Farmer	Yes	0	1	0	0	0	0	0	No	No	No	No	Yes	No	No	Tatched grass roof	Tatched grass roof	1	same house, same room	house doesn't have window	No window	Mud/earth	Pit latrine with shade	Improved (Pit latrine with shade or VIP latrine)	public tab/stand pipe	Public tab/stand pipe	120	>60 minutes	yourself	Women	Lactating	Health post	Any health facility	2
Halaba (Guba-sherero & Holagoba-kukie)	5	30	3	1	Married	No	No	0	No	0	Men	Yes	1.5	Housewife	Farmer	Yes	0	2	0	0	0	0	0	No	No	Yes	No	No	No	No	Tatched grass roof	Tatched grass roof	1	same house, same room	house doesn't have window	No window	Mud/earth	Pit latrine with shade	Improved (Pit latrine with shade or VIP latrine)	public tab/stand pipe	Public tab/stand pipe	60	30-60 minutes	yourself	Women	Lactating	Health post	Any health facility	3
Halaba (Guba-sherero & Holagoba-kukie)	5	25	5.453	1	Married	No	No	0	No	0	Men	Yes	0.75	Housewife	Farmer	Yes	2	1	0	0	3	0	0	Yes	No	Yes	No	No	No	No	Tatched grass roof	Tatched grass roof	1	same house, same room	house doesn't have window	No window	Mud/earth	Pit latrine with shade	Improved (Pit latrine with shade or VIP latrine)	public tab/stand pipe	Public tab/stand pipe	120	>60 minutes	yourself	Women	Lactating	Health post	Any health facility	3
Halaba (Guba-sherero & Holagoba-kukie)	8	39	3.453	2	Married	No	No	0	Yes	5	Men	Yes	1.25	Housewife	Farmer	Yes	1	1	2	0	1	0	0	No	No	No	Yes	No	No	No	Tatched grass roof	Tatched grass roof	1	same house, same room	house doesn't have window	No window	Mud/earth	Pit latrine with shade	Improved (Pit latrine with shade or VIP latrine)	public tab/stand pipe	Public tab/stand pipe	60	30-60 minutes	children	Others	Lactating	Health post	Any health facility	3
Halaba (Guba-sherero & Holagoba-kukie)	6	30	3.453	1	Married	No	No	0	Yes	3	Men	Yes	1	Housewife	Farmer	Yes	1	1	0	0	1	0	0	No	No	No	No	Yes	No	No	Tatched grass roof	Tatched grass roof	1	same house, same room	house doesn't have window	No window	Mud/earth	Pit latrine with shade	Improved (Pit latrine with shade or VIP latrine)	public tab/stand pipe	Public tab/stand pipe	140	>60 minutes	yourself	Women	Lactating	Health post	Any health facility	3
Halaba (Guba-sherero & Holagoba-kukie)	3	20	5.453	1	Married	No	No	0	Yes	5	Men	Yes	0.5	Housewife	Farmer	Yes	1	1	0	2	0	0	0	No	No	No	Yes	Yes	No	No	Tatched grass roof	Tatched grass roof	1	same house, same room	house doesn't have window	No window	Mud/earth	Pit latrine with shade	Improved (Pit latrine with shade or VIP latrine)	public tab/stand pipe	Public tab/stand pipe	30	30-60 minutes	yourself	Women	Lactating	Health post	Any health facility	3
Halaba (Guba-sherero & Holagoba-kukie)	3	20	2	1	Married	No	No	0	Yes	9	Men	Yes	0.25	Housewife	Farmer	No	0	0	0	0	0	0	0	No	No	No	No	No	No	No	Tatched grass roof	Tatched grass roof	1	No domestic animals	house doesn't have window	No window	Mud/earth	Pit latrine with shade	Improved (Pit latrine with shade or VIP latrine)	public tab/stand pipe	Public tab/stand pipe	60	30-60 minutes	yourself	Women	Lactating	Health post	Any health facility	2
Halaba (Guba-sherero & Holagoba-kukie)	7	30	3.453	2	Married	No	No	0	No	0	Men	Yes	0.75	Housewife	Farmer	Yes	1	1	0	0	1	0	0	No	No	No	No	No	No	No	Tatched grass roof	Tatched grass roof	1	same house, same room	wood shutter	Window	Mud/earth	Pit latrine with shade	Improved (Pit latrine with shade or VIP latrine)	public tab/stand pipe	Public tab/stand pipe	120	>60 minutes	yourself	Women	Lactating	Health post	Any health facility	2
Halaba (Guba-sherero & Holagoba-kukie)	5	38	1	1	Married	No	No	0	No	0	Men	Yes	0.5	Housewife	Farmer	No	0	0	0	0	0	0	0	No	No	No	No	No	No	No	Tatched grass roof	Tatched grass roof	1	No domestic animals	house doesn't have window	No window	Mud/earth	No toilet	Unimproved (open defication or traditional pit latrine)	public tab/stand pipe	Public tab/stand pipe	120	>60 minutes	yourself	Women	Lactating	Health post	Any health facility	3
Halaba (Guba-sherero & Holagoba-kukie)	10	30	6.453	1	Married	No	No	0	Yes	5	Men	Yes	1	Housewife	Farmer	Yes	2	2	4	4	1	0	1	Yes	No	No	Yes	No	Yes	No	Tatched grass roof	Tatched grass roof	1	same house, same room	wood shutter	Window	Mud/earth	Pit latrine with shade	Improved (Pit latrine with shade or VIP latrine)	public tab/stand pipe	Public tab/stand pipe	120	>60 minutes	children	Others	Lactating	Health post	Any health facility	3
Halaba (Guba-sherero & Holagoba-kukie)	4	22	4.453	1	Married	No	Yes	6	Yes	3	Men	Yes	0.75	Housewife	Farmer	Yes	1	1	0	1	0	0	0	Yes	No	No	No	No	No	No	Tatched grass roof	Tatched grass roof	1	same house, same room	house doesn't have window	No window	Mud/earth	Pit latrine with shade	Improved (Pit latrine with shade or VIP latrine)	public tab/stand pipe	Public tab/stand pipe	300	>60 minutes	yourself	Women	Lactating	Health post	Any health facility	3
Halaba (Guba-sherero & Holagoba-kukie)	7	35	2.453	2	Married	No	Yes	4	No	0	Men	Yes	0.5	Housewife	Farmer	Yes	1	1	3	1	0	0	0	No	No	No	Yes	No	No	No	Tatched grass roof	Tatched grass roof	1	same house, separate section	house doesn't have window	No window	Mud/earth	No toilet	Unimproved (open defication or traditional pit latrine)	public tab/stand pipe	Public tab/stand pipe	120	>60 minutes	yourself	Women	Lactating	Health post	Any health facility	4
Halaba (Guba-sherero & Holagoba-kukie)	8	16	5.453	1	Married	No	Yes	7	Yes	9	Men	Yes	0.5	student	Farmer	Yes	3	3	0	0	2	0	0	Yes	No	No	No	Yes	No	No	Tatched grass roof	Tatched grass roof	1	same house, same room	wood shutter	Window	Mud/earth	Pit latrine with shade	Improved (Pit latrine with shade or VIP latrine)	public tab/stand pipe	Public tab/stand pipe	90	>60 minutes	children	Others	Lactating	Health post	Any health facility	3
Halaba (Guba-sherero & Holagoba-kukie)	4	22	5	2	Married	No	No	0	No	0	Men	Yes	1.75	Housewife	Farmer	No	0	0	0	0	0	0	0	Yes	No	Yes	Yes	No	No	No	Tatched grass roof	Tatched grass roof	1	No domestic animals	house doesn't have window	No window	Mud/earth	Pit latrine with shade	Improved (Pit latrine with shade or VIP latrine)	public tab/stand pipe	Public tab/stand pipe	60	30-60 minutes	yourself	Women	Lactating	Health post	Any health facility	2
Halaba (Guba-sherero & Holagoba-kukie)	3	20	3	1	Married	No	Yes	5	No	0	Men	Yes	1	Housewife	Farmer	Yes	0	0	0	2	1	0	0	No	No	No	Yes	No	No	No	Tatched grass roof	Tatched grass roof	1	same house, same room	house doesn't have window	No window	Mud/earth	Pit latrine with shade	Improved (Pit latrine with shade or VIP latrine)	public tab/stand pipe	Public tab/stand pipe	60	30-60 minutes	yourself	Women	Lactating	Didn't go anywhere	Didn't go anywhere	.
Halaba (Guba-sherero & Holagoba-kukie)	7	35	1.453	1	Married	No	No	0	No	0	Men	Yes	0.75	Housewife	Farmer	Yes	1	1	0	0	0	0	3	No	No	No	No	No	No	No	Tatched grass roof	Tatched grass roof	1	same house, same room	house doesn't have window	No window	Mud/earth	No toilet	Unimproved (open defication or traditional pit latrine)	public tab/stand pipe	Public tab/stand pipe	150	>60 minutes	children	Others	Lactating	Health post	Any health facility	6
Halaba (Guba-sherero & Holagoba-kukie)	4	28	3	2	Married	No	No	0	No	0	Men	Yes	0.75	Housewife	Farmer	Yes	0	0	2	0	0	1	0	No	No	No	No	No	No	No	Tatched grass roof	Tatched grass roof	1	same house, same room	wood shutter	Window	Mud/earth	Pit latrine with shade	Improved (Pit latrine with shade or VIP latrine)	public tab/stand pipe	Public tab/stand pipe	120	>60 minutes	yourself	Women	Lactating	Health post	Any health facility	1
Halaba (Guba-sherero & Holagoba-kukie)	9	30	5.453	2	Married	No	No	0	Yes	3	Men	Yes	0.75	Housewife	Farmer	Yes	1	2	1	2	1	0	0	Yes	No	No	No	Yes	No	No	Tatched grass roof	Tatched grass roof	1	same house, separate section	wood shutter	Window	Mud/earth	Pit latrine with shade	Improved (Pit latrine with shade or VIP latrine)	public tab/stand pipe	Public tab/stand pipe	120	>60 minutes	yourself	Women	Lactating	Health center	Any health facility	4
Halaba (Guba-sherero & Holagoba-kukie)	7	36	2.453	2	Married	No	No	0	No	0	Men	Yes	1.25	Housewife	Farmer	Yes	1	1	0	0	0	0	0	No	No	No	No	No	No	No	Tatched grass roof	Tatched grass roof	1	same house, same room	house doesn't have window	No window	Mud/earth	Pit latrine with shade	Improved (Pit latrine with shade or VIP latrine)	public tab/stand pipe	Public tab/stand pipe	150	>60 minutes	yourself	Women	Lactating	Health post	Any health facility	4
Halaba (Guba-sherero & Holagoba-kukie)	5	20	8.453	1	Married	No	Yes	4	Yes	6	Men	Yes	1	Housewife	Farmer	Yes	2	2	1	2	2	0	0	Yes	No	Yes	Yes	Yes	No	No	Tatched grass roof	Tatched grass roof	1	same house, same room	wood shutter	Window	Mud/earth	Pit latrine with shade	Improved (Pit latrine with shade or VIP latrine)	public tab/stand pipe	Public tab/stand pipe	180	>60 minutes	Houseband	Others	Lactating	Health center	Any health facility	3
Halaba (Guba-sherero & Holagoba-kukie)	5	20	4	2	Married	Yes	Yes	2	No	0	Men	Yes	1	Housewife	Farmer	No	0	0	0	0	0	0	0	Yes	No	No	Yes	Yes	No	No	Tatched grass roof	Tatched grass roof	1	No domestic animals	house doesn't have window	No window	Mud/earth	traditional pit latrine	Unimproved (open defication or traditional pit latrine)	public tab/stand pipe	Public tab/stand pipe	30	30-60 minutes	yourself	Women	Lactating	Health post	Any health facility	2
Halaba (Guba-sherero & Holagoba-kukie)	5	32	4	2	Married	Yes	No	0	No	0	Men	Yes	0.75	Housewife	Farmer	No	0	0	0	0	0	0	0	No	No	No	Yes	Yes	No	No	Tatched grass roof	Tatched grass roof	1	No domestic animals	house doesn't have window	No window	Mud/earth	Pit latrine with shade	Improved (Pit latrine with shade or VIP latrine)	public tab/stand pipe	Public tab/stand pipe	120	>60 minutes	Houseband	Others	Lactating	Health post	Any health facility	3
Halaba (Guba-sherero & Holagoba-kukie)	3	20	5.453	1	Married	No	No	0	Yes	4	Men	Yes	1.25	Housewife	Farmer	Yes	1	1	0	0	0	0	0	No	No	No	Yes	Yes	No	No	Tatched grass roof	Tatched grass roof	1	same house, same room	house doesn't have window	No window	Mud/earth	Pit latrine with shade	Improved (Pit latrine with shade or VIP latrine)	public tab/stand pipe	Public tab/stand pipe	120	>60 minutes	yourself	Women	Lactating	Health center	Any health facility	3
Halaba (Guba-sherero & Holagoba-kukie)	7	30	4.453	2	Married	No	No	0	No	0	Men	Yes	0.5	Farmer	Farmer	Yes	2	1	1	0	0	0	0	No	No	No	No	Yes	No	No	Tatched grass roof	Tatched grass roof	1	same house, same room	Open window	Window	Mud/earth	Pit latrine with shade	Improved (Pit latrine with shade or VIP latrine)	public tab/stand pipe	Public tab/stand pipe	120	>60 minutes	yourself	Women	Lactating	Health center	Any health facility	3
Halaba (Guba-sherero & Holagoba-kukie)	7	35	3.453	1	Married	No	No	0	Yes	5	Women or both	Yes	0.5	Housewife	Farmer	Yes	1	0	0	2	1	0	0	No	No	No	Yes	No	No	No	Tatched grass roof	Tatched grass roof	1	same house, same room	house doesn't have window	No window	Mud/earth	Pit latrine with shade	Improved (Pit latrine with shade or VIP latrine)	public tab/stand pipe	Public tab/stand pipe	120	>60 minutes	yourself	Women	Lactating	Health center	Any health facility	4
Halaba (Guba-sherero & Holagoba-kukie)	9	32	1	2	Married	Yes	No	0	Yes	6	Men	Yes	0.5	Housewife	Farmer	Yes	0	1	0	0	0	1	0	No	No	No	No	No	No	No	Tatched grass roof	Tatched grass roof	1	same house, same room	house doesn't have window	No window	Mud/earth	Pit latrine with shade	Improved (Pit latrine with shade or VIP latrine)	public tab/stand pipe	Public tab/stand pipe	120	>60 minutes	yourself	Women	Lactating	Health post	Any health facility	4
Halaba (Guba-sherero & Holagoba-kukie)	10	38	4	2	Married	No	No	0	No	0	Men	Yes	0.5	Housewife	Farmer	Yes	0	1	1	0	1	0	0	Yes	No	No	No	No	No	No	Tatched grass roof	Tatched grass roof	1	same house, same room	wood shutter	Window	cow dung smeared	Pit latrine with shade	Improved (Pit latrine with shade or VIP latrine)	public tab/stand pipe	Public tab/stand pipe	120	>60 minutes	children	Others	Lactating	Health center	Any health facility	4
Halaba (Guba-sherero & Holagoba-kukie)	6	26	3	2	Married	No	No	0	No	0	Men	Yes	1	Housewife	Farmer	Yes	0	1	0	1	1	0	0	Yes	No	No	No	No	No	No	Corrugated iron roof with wood and mud walls	Corrugated iron roof	1	same house, same room	house doesn't have window	No window	Mud/earth	Pit latrine with shade	Improved (Pit latrine with shade or VIP latrine)	public tab/stand pipe	Public tab/stand pipe	150	>60 minutes	yourself	Women	Lactating	Didn't go anywhere	Didn't go anywhere	0
Halaba (Guba-sherero & Holagoba-kukie)	4	20	5.453	2	Married	No	No	0	No	0	Men	Yes	0.75	Housewife	Farmer	Yes	1	2	1	0	1	1	0	Yes	No	No	Yes	No	No	No	Tatched grass roof	Tatched grass roof	1	same house, same room	house doesn't have window	No window	Mud/earth	Pit latrine with shade	Improved (Pit latrine with shade or VIP latrine)	public tab/stand pipe	Public tab/stand pipe	150	>60 minutes	yourself	Women	Lactating	Health post	Any health facility	3
Halaba (Guba-sherero & Holagoba-kukie)	6	35	3.453	1	Married	No	No	0	No	0	Men	Yes	0.5	Housewife	Farmer	Yes	1	0	0	0	0	0	0	No	No	No	Yes	No	No	No	Tatched grass roof	Tatched grass roof	1	same house, separate section	house doesn't have window	No window	Mud/earth	Pit latrine with shade	Improved (Pit latrine with shade or VIP latrine)	public tab/stand pipe	Public tab/stand pipe	150	>60 minutes	yourself	Women	Lactating	Health post	Any health facility	2
Halaba (Guba-sherero & Holagoba-kukie)	5	25	1	1	Married	No	No	0	No	0	Men	Yes	2	Housewife	Farmer	No	0	0	0	0	0	0	0	No	No	No	No	No	No	No	Tatched grass roof	Tatched grass roof	1	No domestic animals	house doesn't have window	No window	Mud/earth	No toilet	Unimproved (open defication or traditional pit latrine)	public tab/stand pipe	Public tab/stand pipe	120	>60 minutes	yourself	Women	Lactating	Health post	Any health facility	3
Halaba (Guba-sherero & Holagoba-kukie)	6	35	3.453	1	Married	No	No	0	No	0	Men	Yes	1.25	Housewife	Farmer	Yes	2	2	2	1	1	1	0	No	No	No	Yes	No	No	No	Tatched grass roof	Tatched grass roof	1	same house, same room	house doesn't have window	No window	Mud/earth	Pit latrine with shade	Improved (Pit latrine with shade or VIP latrine)	public tab/stand pipe	Public tab/stand pipe	150	>60 minutes	children	Others	Lactating	Didn't go anywhere	Didn't go anywhere	1
Halaba (Guba-sherero & Holagoba-kukie)	3	20	3.453	1	Married	No	Yes	3	No	0	Men	Yes	0.75	Housewife	Farmer	Yes	1	0	0	1	2	0	0	No	No	No	Yes	No	No	No	Tatched grass roof	Tatched grass roof	1	same house, same room	house doesn't have window	No window	Mud/earth	No toilet	Unimproved (open defication or traditional pit latrine)	public tab/stand pipe	Public tab/stand pipe	150	>60 minutes	yourself	Women	Lactating	Health post	Any health facility	2
Halaba (Guba-sherero & Holagoba-kukie)	7	30	3.453	1	Married	No	No	0	Yes	5	Men	Yes	1.25	Housewife	Farmer	Yes	1	2	0	2	1	0	0	Yes	No	No	No	Yes	No	No	Tatched grass roof	Tatched grass roof	1	same house, same room	house doesn't have window	No window	Mud/earth	traditional pit latrine	Unimproved (open defication or traditional pit latrine)	public tab/stand pipe	Public tab/stand pipe	120	>60 minutes	children	Others	Lactating	Didn't go anywhere	Didn't go anywhere	0
Halaba (Guba-sherero & Holagoba-kukie)	5	25	8.453	2	Married	No	No	0	Yes	13	Women or both	Yes	0.75	Housewife	Civil servant	Yes	2	0	1	3	1	0	0	Yes	No	Yes	Yes	Yes	No	No	Tatched grass roof	Tatched grass roof	1	same house, same room	Open window	Window	Mud/earth	Pit latrine with shade	Improved (Pit latrine with shade or VIP latrine)	public tab/stand pipe	Public tab/stand pipe	120	>60 minutes	yourself	Women	Lactating	Health post	Any health facility	3
Halaba (Guba-sherero & Holagoba-kukie)	8	31	7.453	1	Married	Yes	Yes	2	Yes	7	Men	Yes	1	Housewife	Farmer	Yes	2	1	0	0	1	0	0	Yes	No	No	Yes	Yes	Yes	No	Tatched grass roof	Tatched grass roof	1	same house, same room	wood shutter	Window	Mud/earth	Pit latrine with shade	Improved (Pit latrine with shade or VIP latrine)	public tab/stand pipe	Public tab/stand pipe	60	30-60 minutes	children	Others	Lactating	Health post	Any health facility	3
Halaba (Guba-sherero & Holagoba-kukie)	7	30	2.453	2	Married	Yes	No	0	No	0	Men	Yes	0.75	Housewife	Farmer	Yes	1	2	1	1	0	0	0	No	No	No	No	No	No	No	Tatched grass roof	Tatched grass roof	1	same house, same room	house doesn't have window	No window	Mud/earth	Pit latrine with shade	Improved (Pit latrine with shade or VIP latrine)	public tab/stand pipe	Public tab/stand pipe	120	>60 minutes	Houseband	Others	Lactating	Health post	Any health facility	2
Halaba (Guba-sherero & Holagoba-kukie)	5	30	3.453	1	Married	Yes	No	0	No	0	Men	Yes	1.75	Housewife	Farmer	Yes	2	1	4	1	1	0	0	No	No	No	No	No	No	No	Tatched grass roof	Tatched grass roof	1	same house, same room	house doesn't have window	No window	Mud/earth	Pit latrine with shade	Improved (Pit latrine with shade or VIP latrine)	public tab/stand pipe	Public tab/stand pipe	60	30-60 minutes	yourself	Women	Lactating	Health post	Any health facility	4
Halaba (Guba-sherero & Holagoba-kukie)	7	40	2.453	2	Married	No	No	0	No	0	Men	Yes	1	Housewife	Farmer	Yes	2	1	1	1	1	0	0	No	No	No	Yes	No	No	No	Tatched grass roof	Tatched grass roof	1	same house, same room	house doesn't have window	No window	Mud/earth	No toilet	Unimproved (open defication or traditional pit latrine)	public tab/stand pipe	Public tab/stand pipe	60	30-60 minutes	children	Others	Lactating	Health post	Any health facility	2
Halaba (Guba-sherero & Holagoba-kukie)	4	25	4	1	Married	No	No	0	Yes	8	Men	Yes	0.25	Housewife	Farmer	Yes	0	1	1	2	0	0	0	Yes	No	No	Yes	No	No	No	Tatched grass roof	Tatched grass roof	1	same house, same room	house doesn't have window	No window	Mud/earth	Pit latrine with shade	Improved (Pit latrine with shade or VIP latrine)	public tab/stand pipe	Public tab/stand pipe	60	30-60 minutes	yourself	Women	Lactating	Didn't go anywhere	Didn't go anywhere	0
Halaba (Guba-sherero & Holagoba-kukie)	10	37	5.453	2	Married	No	No	0	Yes	5	Men	Yes	0.75	Housewife	Farmer	Yes	1	1	2	1	2	0	0	No	No	No	Yes	Yes	No	No	Tatched grass roof	Tatched grass roof	1	same house, separate section	wood shutter	Window	Mud/earth	Pit latrine with shade	Improved (Pit latrine with shade or VIP latrine)	public tab/stand pipe	Public tab/stand pipe	120	>60 minutes	children	Others	Non-pregnant and non-lactating	Health center	Any health facility	3
Halaba (Guba-sherero & Holagoba-kukie)	9	30	5.453	2	Married	No	No	0	Yes	9	Men	Yes	0.5	Housewife	Farmer	Yes	2	2	0	2	1	0	0	Yes	No	No	No	Yes	No	No	Tatched grass roof	Tatched grass roof	1	same house, same room	wood shutter	Window	Mud/earth	Pit latrine with shade	Improved (Pit latrine with shade or VIP latrine)	public tab/stand pipe	Public tab/stand pipe	120	>60 minutes	children	Others	Lactating	Health center	Any health facility	3
Halaba (Guba-sherero & Holagoba-kukie)	5	22	6.453	1	Married	No	No	0	Yes	9	Men	Yes	0.25	Housewife	Farmer	Yes	2	1	1	1	1	0	1	Yes	No	No	No	No	No	No	Corrugated iron roof with wood and mud walls	Corrugated iron roof	3	same house, separate section	wood shutter	Window	Mud/earth	Pit latrine with shade	Improved (Pit latrine with shade or VIP latrine)	public tab/stand pipe	Public tab/stand pipe	150	>60 minutes	Houseband	Others	Lactating	9	.	5
Halaba (Guba-sherero & Holagoba-kukie)	6	27	3.453	2	Married	No	No	0	No	0	Men	Yes	0.25	Housewife	Farmer	Yes	1	1	0	0	1	0	0	No	No	No	No	No	No	No	Tatched grass roof	Tatched grass roof	1	same house, same room	wood shutter	Window	Mud/earth	Pit latrine with shade	Improved (Pit latrine with shade or VIP latrine)	public tab/stand pipe	Public tab/stand pipe	120	>60 minutes	Houseband	Others	Lactating	Health post	Any health facility	6
Halaba (Guba-sherero & Holagoba-kukie)	8	28	0	1	Married	Yes	No	0	Yes	4	Men	Yes	0.25	Housewife	Farmer	Yes	0	0	0	2	0	0	0	No	No	No	No	No	No	No	Tatched grass roof	Tatched grass roof	1	same house, same room	house doesn't have window	No window	Mud/earth	No toilet	Unimproved (open defication or traditional pit latrine)	public tab/stand pipe	Public tab/stand pipe	140	>60 minutes	children	Others	Lactating	Health post	Any health facility	3
Halaba (Guba-sherero & Holagoba-kukie)	5	30	4	1	Married	No	No	0	No	0	Men	Yes	1	Farmer	Farmer	Yes	0	1	1	1	1	0	0	Yes	No	No	No	No	No	No	Tatched grass roof	Tatched grass roof	1	same house, same room	house doesn't have window	No window	cow dung smeared	Pit latrine with shade	Improved (Pit latrine with shade or VIP latrine)	public tab/stand pipe	Public tab/stand pipe	60	30-60 minutes	yourself	Women	Lactating	Health post	Any health facility	4
Halaba (Guba-sherero & Holagoba-kukie)	7	25	6.453	2	Married	No	No	0	Yes	7	Men	Yes	0.5	Housewife	Farmer	Yes	2	3	1	2	1	0	0	Yes	No	Yes	Yes	Yes	No	No	Tatched grass roof	Tatched grass roof	1	same house, same room	wood shutter	Window	Mud/earth	traditional pit latrine	Unimproved (open defication or traditional pit latrine)	public tab/stand pipe	Public tab/stand pipe	240	>60 minutes	yourself	Women	Lactating	Health center	Any health facility	3
Halaba (Guba-sherero & Holagoba-kukie)	8	25	2	2	Married	Yes	Yes	2	No	0	Men	Yes	0.5	Housewife	Farmer	No	0	0	0	0	0	0	0	No	No	No	No	No	No	No	Tatched grass roof	Tatched grass roof	1	No domestic animals	wood shutter	Window	Mud/earth	Pit latrine with shade	Improved (Pit latrine with shade or VIP latrine)	public tab/stand pipe	Public tab/stand pipe	120	>60 minutes	yourself	Women	Lactating	Health post	Any health facility	3
Halaba (Guba-sherero & Holagoba-kukie)	7	25	7.453	2	Married	No	No	0	No	0	Men	Yes	0.5	Housewife	Farmer	Yes	1	1	2	1	1	0	0	Yes	No	Yes	Yes	Yes	No	No	Tatched grass roof	Tatched grass roof	1	same house, same room	wood shutter	Window	Mud/earth	Pit latrine with shade	Improved (Pit latrine with shade or VIP latrine)	public tab/stand pipe	Public tab/stand pipe	180	>60 minutes	yourself	Women	Lactating	Health center	Any health facility	4
Halaba (Guba-sherero & Holagoba-kukie)	6	26	7.453	2	Married	No	No	0	Yes	4	Men	Yes	0.5	Housewife	Farmer	Yes	1	1	0	0	1	0	0	Yes	No	No	Yes	Yes	No	No	Corrugated iron roof with wood and mud walls	Corrugated iron roof	3	separate place	wood shutter	Window	Mud/earth	traditional pit latrine	Unimproved (open defication or traditional pit latrine)	public tab/stand pipe	Public tab/stand pipe	120	>60 minutes	yourself	Women	Lactating	Health post	Any health facility	3
Halaba (Guba-sherero & Holagoba-kukie)	5	28	1	1	Married	No	No	0	No	0	Men	Yes	0.25	Housewife	Farmer	Yes	0	1	0	0	0	0	0	No	No	No	No	No	No	No	Tatched grass roof	Tatched grass roof	1	same house, same room	house doesn't have window	No window	Mud/earth	traditional pit latrine	Unimproved (open defication or traditional pit latrine)	public tab/stand pipe	Public tab/stand pipe	60	30-60 minutes	yourself	Women	Lactating	Health post	Any health facility	3
Halaba (Guba-sherero & Holagoba-kukie)	6	28	5	1	Married	Yes	No	0	No	0	Men	Yes	1.25	Housewife	Farmer	Yes	0	1	1	1	2	1	0	No	No	No	Yes	Yes	No	No	Tatched grass roof	Tatched grass roof	1	same house, same room	wood shutter	Window	cow dung smeared	Pit latrine with shade	Improved (Pit latrine with shade or VIP latrine)	public tab/stand pipe	Public tab/stand pipe	120	>60 minutes	maid	Others	Lactating	Health post	Any health facility	3
Halaba (Guba-sherero & Holagoba-kukie)	4	30	4	1	Married	No	No	0	Yes	4	Men	Yes	0.5	Housewife	Farmer	Yes	0	0	2	0	0	0	0	No	No	No	No	Yes	No	No	Tatched grass roof	Tatched grass roof	1	same house, same room	wood shutter	Window	cow dung smeared	No toilet	Unimproved (open defication or traditional pit latrine)	public tab/stand pipe	Public tab/stand pipe	120	>60 minutes	yourself	Women	Lactating	Health post	Any health facility	1
Halaba (Guba-sherero & Holagoba-kukie)	9	32	6	1	Married	No	No	0	Yes	5	Men	Yes	0.5	Housewife	2 and 5	Yes	0	2	3	0	4	3	0	Yes	No	Yes	No	Yes	Yes	No	Tatched grass roof	Tatched grass roof	1	same house, same room	wood shutter	Window	Mud/earth	Pit latrine with shade	Improved (Pit latrine with shade or VIP latrine)	public tab/stand pipe	Public tab/stand pipe	90	>60 minutes	yourself	Women	Lactating	Health post	Any health facility	3
Halaba (Guba-sherero & Holagoba-kukie)	7	30	2	1	Married	No	No	0	No	0	Men	Yes	0.75	Housewife	Farmer	Yes	0	1	1	0	0	1	0	No	No	No	No	No	No	No	Tatched grass roof	Tatched grass roof	1	same house, same room	wood shutter	Window	Mud/earth	Pit latrine with shade	Improved (Pit latrine with shade or VIP latrine)	public tab/stand pipe	Public tab/stand pipe	120	>60 minutes	yourself	Women	Lactating	Health post	Any health facility	3
Halaba (Guba-sherero & Holagoba-kukie)	4	26	2	2	Married	No	No	0	No	0	Men	Yes	1.5	Housewife	Farmer	Yes	0	2	0	0	0	1	0	No	No	No	No	No	No	No	Tatched grass roof	Tatched grass roof	1	same house, same room	house doesn't have window	No window	Mud/earth	Pit latrine with shade	Improved (Pit latrine with shade or VIP latrine)	public tab/stand pipe	Public tab/stand pipe	90	>60 minutes	yourself	Women	Lactating	Health post	Any health facility	3
Halaba (Guba-sherero & Holagoba-kukie)	3	18	3	1	Married	No	Yes	6	Yes	3	Men	Yes	0.5	Housewife	Farmer	Yes	0	1	0	0	0	0	0	No	No	No	No	Yes	No	No	Tatched grass roof	Tatched grass roof	1	same house, same room	house doesn't have window	No window	Mud/earth	Pit latrine with shade	Improved (Pit latrine with shade or VIP latrine)	public tab/stand pipe	Public tab/stand pipe	180	>60 minutes	yourself	Women	Lactating	Health post	Any health facility	1
Halaba (Guba-sherero & Holagoba-kukie)	5	27	1	1	Married	No	No	0	Yes	6	Men	Yes	0.25	Housewife	Farmer	No	0	0	0	0	0	0	0	No	No	No	No	No	No	No	Tatched grass roof	Tatched grass roof	1	No domestic animals	house doesn't have window	No window	Mud/earth	traditional pit latrine	Unimproved (open defication or traditional pit latrine)	public tab/stand pipe	Public tab/stand pipe	240	>60 minutes	yourself	Women	Lactating	Health post	Any health facility	2
Halaba (Guba-sherero & Holagoba-kukie)	5	32	4.453	1	Married	No	No	0	No	0	Men	Yes	0.5	Housewife	Farmer	Yes	1	1	0	1	1	0	0	No	No	No	Yes	Yes	No	No	Tatched grass roof	Tatched grass roof	1	same house, separate section	house doesn't have window	No window	Mud/earth	No toilet	Unimproved (open defication or traditional pit latrine)	public tab/stand pipe	Public tab/stand pipe	120	>60 minutes	Yourself and children	Others	Lactating	Health post	Any health facility	3
Halaba (Guba-sherero & Holagoba-kukie)	6	32	2.453	2	Married	No	No	0	No	0	Men	Yes	0.5	Housewife	Farmer	Yes	1	1	2	2	0	0	0	No	No	No	Yes	No	No	No	Tatched grass roof	Tatched grass roof	1	same house, separate section	house doesn't have window	No window	Mud/earth	No toilet	Unimproved (open defication or traditional pit latrine)	public tab/stand pipe	Public tab/stand pipe	120	>60 minutes	yourself	Women	Lactating	Health center	Any health facility	2
Halaba (Guba-sherero & Holagoba-kukie)	8	30	5.453	1	Widowed	Yes	No	0	No	0	Women or both	Yes	1	Housewife	Farmer	Yes	1	1	0	0	1	0	0	No	No	No	No	No	No	No	Corrugated iron roof with wood and mud walls	Corrugated iron roof	3	same house, separate section	wood shutter	Window	Mud/earth	Pit latrine with shade	Improved (Pit latrine with shade or VIP latrine)	public tab/stand pipe	Public tab/stand pipe	150	>60 minutes	children	Others	Lactating	Health post	Any health facility	5
Halaba (Guba-sherero & Holagoba-kukie)	7	28	9.453	2	Married	No	Yes	4	No	0	Men	Yes	1	Housewife	Farmer	Yes	2	2	0	2	1	0	0	Yes	No	Yes	No	Yes	Yes	No	Corrugated iron roof with wood and mud walls	Corrugated iron roof	3	same house, same room	wood shutter	Window	Mud/earth	Pit latrine with shade	Improved (Pit latrine with shade or VIP latrine)	public tab/stand pipe	Public tab/stand pipe	150	>60 minutes	yourself	Women	Lactating	Health post	Any health facility	4
Halaba (Guba-sherero & Holagoba-kukie)	4	25	5.453	1	Married	No	No	0	No	0	Women or both	Yes	0.75	Housewife	Farmer	Yes	1	0	0	0	0	0	0	No	No	No	Yes	No	No	No	Tatched grass roof	Tatched grass roof	1	same house, same room	Open window	Window	Mud/earth	Pit latrine with shade	Improved (Pit latrine with shade or VIP latrine)	public tab/stand pipe	Public tab/stand pipe	120	>60 minutes	yourself	Women	Lactating	Health center	Any health facility	4
Halaba (Guba-sherero & Holagoba-kukie)	5	26	5	1	Married	Yes	No	0	No	0	Men	Yes	0.5	Housewife	Farmer	Yes	0	1	1	0	0	0	0	Yes	No	No	No	Yes	No	No	Tatched grass roof	Tatched grass roof	1	same house, same room	wood shutter	Window	Mud/earth	Pit latrine with shade	Improved (Pit latrine with shade or VIP latrine)	public tab/stand pipe	Public tab/stand pipe	150	>60 minutes	yourself	Women	Lactating	Health post	Any health facility	3
Halaba (Guba-sherero & Holagoba-kukie)	3	25	3.453	1	Married	No	No	0	Yes	9	Men	Yes	1	Housewife	Farmer	Yes	2	2	1	0	0	0	0	No	No	No	No	Yes	No	No	Tatched grass roof	Tatched grass roof	1	same house, separate section	house doesn't have window	No window	Mud/earth	No toilet	Unimproved (open defication or traditional pit latrine)	public tab/stand pipe	Public tab/stand pipe	120	>60 minutes	yourself	Women	Lactating	Health post	Any health facility	3
Halaba (Guba-sherero & Holagoba-kukie)	6	27	4.453	1	Married	No	Yes	6	Yes	8	Men	Yes	0.5	Housewife	Farmer	Yes	1	1	1	1	1	0	0	Yes	No	No	No	Yes	No	No	Tatched grass roof	Tatched grass roof	1	same house, separate section	house doesn't have window	No window	Mud/earth	Pit latrine with shade	Improved (Pit latrine with shade or VIP latrine)	public tab/stand pipe	Public tab/stand pipe	120	>60 minutes	yourself	Women	Lactating	Health center	Any health facility	3
Halaba (Guba-sherero & Holagoba-kukie)	7	29	4	1	Married	No	No	0	No	0	Men	Yes	2.5	Housewife	Farmer	Yes	0	2	3	0	0	0	0	Yes	No	Yes	Yes	No	No	No	Tatched grass roof	Tatched grass roof	1	same house, same room	house doesn't have window	No window	Mud/earth	Pit latrine with shade	Improved (Pit latrine with shade or VIP latrine)	public tab/stand pipe	Public tab/stand pipe	60	30-60 minutes	yourself	Women	Lactating	Didn't go anywhere	Didn't go anywhere	0
Halaba (Guba-sherero & Holagoba-kukie)	3	20	3	1	Married	Yes	No	0	Yes	7	Men	Yes	0.5	Housewife	Unemployed	No	0	0	0	0	0	0	0	No	No	No	No	No	No	No	Corrugated iron roof with wood and mud walls	Corrugated iron roof	1	No domestic animals	Open window	Window	Mud/earth	No toilet	Unimproved (open defication or traditional pit latrine)	public tab/stand pipe	Public tab/stand pipe	120	>60 minutes	yourself	Women	Lactating	Health center	Any health facility	2
Halaba (Guba-sherero & Holagoba-kukie)	5	32	4	1	Married	No	No	0	Yes	3	Men	Yes	1.25	Housewife	Farmer	Yes	0	2	2	0	1	0	0	Yes	No	No	Yes	Yes	No	No	Tatched grass roof	Tatched grass roof	1	same house, same room	house doesn't have window	No window	Mud/earth	No toilet	Unimproved (open defication or traditional pit latrine)	public tab/stand pipe	Public tab/stand pipe	150	>60 minutes	yourself	Women	Pregnant	Health post	Any health facility	4
Halaba (Guba-sherero & Holagoba-kukie)	5	30	2	1	Married	No	No	0	No	0	Men	Yes	1	Housewife	Farmer	Yes	0	0	0	0	0	0	3	No	No	No	Yes	No	No	No	Tatched grass roof	Tatched grass roof	1	No domestic animals	house doesn't have window	No window	Mud/earth	No toilet	Unimproved (open defication or traditional pit latrine)	public tab/stand pipe	Public tab/stand pipe	150	>60 minutes	yourself	Women	Lactating	Didn't go anywhere	Didn't go anywhere	0
Halaba (Guba-sherero & Holagoba-kukie)	10	25	3	2	Married	No	No	0	No	0	Men	Yes	0.75	Housewife	Farmer	Yes	0	1	0	0	0	0	5	No	No	No	Yes	No	No	No	Tatched grass roof	Tatched grass roof	1	same house, same room	wood shutter	Window	Mud/earth	Pit latrine with shade	Improved (Pit latrine with shade or VIP latrine)	public tab/stand pipe	Public tab/stand pipe	150	>60 minutes	yourself	Women	Lactating	Health center	Any health facility	4
Halaba (Guba-sherero & Holagoba-kukie)	5	26	3.453	1	Married	No	No	0	No	0	Men	Yes	0.5	Housewife	Farmer	Yes	1	1	0	0	0	0	0	No	No	No	No	No	No	No	Tatched grass roof	Tatched grass roof	1	same house, same room	house doesn't have window	No window	Mud/earth	Pit latrine with shade	Improved (Pit latrine with shade or VIP latrine)	public tab/stand pipe	Public tab/stand pipe	120	>60 minutes	yourself	Women	Lactating	Health post	Any health facility	6
Halaba (Guba-sherero & Holagoba-kukie)	5	23	6.453	1	Married	Yes	No	0	Yes	13	Men	Yes	0.75	Housewife	Civil servant	Yes	2	1	0	1	1	0	0	Yes	No	Yes	No	Yes	No	No	Tatched grass roof	Tatched grass roof	1	same house, same room	house doesn't have window	No window	Mud/earth	Pit latrine with shade	Improved (Pit latrine with shade or VIP latrine)	public tab/stand pipe	Public tab/stand pipe	150	>60 minutes	yourself	Women	Lactating	Health post	Any health facility	3
Halaba (Guba-sherero & Holagoba-kukie)	6	25	4.453	1	Married	No	Yes	2	Yes	9	Men	Yes	0.5	Housewife	Farmer	Yes	2	1	0	0	1	0	0	Yes	No	No	Yes	Yes	No	No	Tatched grass roof	Tatched grass roof	1	same house, same room	house doesn't have window	No window	Mud/earth	traditional pit latrine	Unimproved (open defication or traditional pit latrine)	public tab/stand pipe	Public tab/stand pipe	120	>60 minutes	yourself	Women	Pregnant	Didn't go anywhere	Didn't go anywhere	0
Halaba (Guba-sherero & Holagoba-kukie)	7	31	0	1	Married	No	No	0	Yes	4	Men	Yes	0.25	Housewife	Farmer	No	0	0	0	0	0	0	0	No	No	No	No	No	No	No	Tatched grass roof	Tatched grass roof	1	No domestic animals	house doesn't have window	No window	Mud/earth	traditional pit latrine	Unimproved (open defication or traditional pit latrine)	public tab/stand pipe	Public tab/stand pipe	120	>60 minutes	yourself	Women	Lactating	Health post	Any health facility	3
Halaba (Guba-sherero & Holagoba-kukie)	3	25	6.453	1	Married	No	No	0	Yes	0	Men	Yes	0.75	Housewife	Farmer	Yes	1	1	0	2	1	0	0	No	No	No	Yes	Yes	No	No	Tatched grass roof	Tatched grass roof	1	same house, same room	Open window	Window	Mud/earth	Pit latrine with shade	Improved (Pit latrine with shade or VIP latrine)	public tab/stand pipe	Public tab/stand pipe	120	>60 minutes	yourself	Women	Lactating	Didn't go anywhere	Didn't go anywhere	0
Halaba (Guba-sherero & Holagoba-kukie)	3	20	5.453	1	Married	No	Yes	8	Yes	10	Men	Yes	1	Housewife	Civil servant	Yes	2	1	3	2	1	0	0	No	No	No	Yes	Yes	No	No	Tatched grass roof	Tatched grass roof	1	same house, same room	house doesn't have window	No window	Mud/earth	Pit latrine with shade	Improved (Pit latrine with shade or VIP latrine)	public tab/stand pipe	Public tab/stand pipe	120	>60 minutes	yourself	Women	Pregnant	Health center	Any health facility	2
Halaba (Guba-sherero & Holagoba-kukie)	7	30	3.453	1	Married	No	No	0	Yes	4	Men	Yes	1.25	Housewife	Farmer	Yes	2	1	0	3	1	0	0	No	No	No	Yes	No	No	No	Tatched grass roof	Tatched grass roof	1	same house, same room	house doesn't have window	No window	Mud/earth	Pit latrine with shade	Improved (Pit latrine with shade or VIP latrine)	public tab/stand pipe	Public tab/stand pipe	120	>60 minutes	children	Others	Lactating	Health post	Any health facility	3
Halaba (Guba-sherero & Holagoba-kukie)	5	18	4.453	1	Married	No	No	0	Yes	9	Men	Yes	1	Housewife	Farmer	Yes	1	1	0	0	1	0	0	No	No	No	Yes	No	No	No	Tatched grass roof	Tatched grass roof	1	same house, same room	house doesn't have window	No window	Mud/earth	Pit latrine with shade	Improved (Pit latrine with shade or VIP latrine)	public tab/stand pipe	Public tab/stand pipe	120	>60 minutes	yourself	Women	Lactating	Health post	Any health facility	1
Halaba (Guba-sherero & Holagoba-kukie)	3	20	3	1	Married	No	No	0	No	0	Men	Yes	0.25	Housewife	Farmer	No	0	0	0	0	0	0	0	No	No	No	No	No	No	No	Tatched grass roof	Tatched grass roof	1	No domestic animals	Open window	Window	Mud/earth	Pit latrine with shade	Improved (Pit latrine with shade or VIP latrine)	public tab/stand pipe	Public tab/stand pipe	60	30-60 minutes	yourself	Women	Lactating	Health center	Any health facility	3
Halaba (Guba-sherero & Holagoba-kukie)	6	30	5.453	1	Married	No	No	0	Yes	6	Men	Yes	0.5	Housewife	Farmer	Yes	1	1	0	2	1	0	0	Yes	No	No	No	Yes	No	No	Tatched grass roof	Tatched grass roof	1	same house, separate section	wood shutter	Window	Mud/earth	Pit latrine with shade	Improved (Pit latrine with shade or VIP latrine)	public tab/stand pipe	Public tab/stand pipe	120	>60 minutes	yourself	Women	Lactating	Health post	Any health facility	4
Halaba (Guba-sherero & Holagoba-kukie)	3	20	1	1	Married	No	No	0	No	0	Men	Yes	0.25	Housewife	Farmer	No	0	0	0	0	0	0	0	No	No	No	No	No	No	No	Tatched grass roof	Tatched grass roof	1	No domestic animals	house doesn't have window	No window	Mud/earth	No toilet	Unimproved (open defication or traditional pit latrine)	public tab/stand pipe	Public tab/stand pipe	120	>60 minutes	yourself	Women	Lactating	Health post	Any health facility	2
Halaba (Guba-sherero & Holagoba-kukie)	3	20	2.453	1	Married	No	No	0	Yes	7	Men	Yes	0.5	Housewife	Farmer	Yes	1	0	0	0	1	0	0	No	No	No	No	No	No	No	Tatched grass roof	Tatched grass roof	1	same house, same room	house doesn't have window	No window	Mud/earth	traditional pit latrine	Unimproved (open defication or traditional pit latrine)	public tab/stand pipe	Public tab/stand pipe	150	>60 minutes	yourself	Women	Lactating	Health post	Any health facility	3
Halaba (Guba-sherero & Holagoba-kukie)	6	26	1.453	1	Married	No	No	0	No	0	Men	Yes	1.5	Housewife	Farmer	Yes	1	2	0	0	0	0	0	No	No	No	No	No	No	No	Tatched grass roof	Tatched grass roof	1	same house, same room	house doesn't have window	No window	Mud/earth	No toilet	Unimproved (open defication or traditional pit latrine)	public tab/stand pipe	Public tab/stand pipe	60	30-60 minutes	yourself	Women	Lactating	Didn't go anywhere	Didn't go anywhere	0
Halaba (Guba-sherero & Holagoba-kukie)	7	39	3.453	1	Married	Yes	No	0	Yes	4	Men	No		Housewife	Farmer	Yes	1	1	1	0	2	0	0	No	No	No	Yes	No	No	No	Tatched grass roof	Tatched grass roof	1	same house, same room	house doesn't have window	No window	Mud/earth	Pit latrine with shade	Improved (Pit latrine with shade or VIP latrine)	public tab/stand pipe	Public tab/stand pipe	60	30-60 minutes	yourself	Women	Lactating	Health post	Any health facility	2
Halaba (Guba-sherero & Holagoba-kukie)	7	35	4.453	1	Married	No	No	0	Yes	10	Men	Yes	0.75	Housewife	2 and 7	Yes	2	2	1	1	1	0	0	No	No	No	No	Yes	No	No	Tatched grass roof	Tatched grass roof	1	same house, same room	wood shutter	Window	Mud/earth	Pit latrine with shade	Improved (Pit latrine with shade or VIP latrine)	public tab/stand pipe	Public tab/stand pipe	120	>60 minutes	Yourself and children	Others	Lactating	Health post	Any health facility	2
Halaba (Guba-sherero & Holagoba-kukie)	7	32	3.453	1	Married	No	No	0	Yes	8	Men	Yes	0.75	Housewife	Farmer	Yes	1	1	0	0	0	1	0	No	No	No	No	Yes	No	No	Tatched grass roof	Tatched grass roof	1	same house, same room	wood shutter	Window	Mud/earth	No toilet	Unimproved (open defication or traditional pit latrine)	public tab/stand pipe	Public tab/stand pipe	90	>60 minutes	Yourself and children	Others	Lactating	Health post	Any health facility	3
Halaba (Guba-sherero & Holagoba-kukie)	5	30	7.453	1	Married	No	No	0	No	0	Men	Yes	0.75	Housewife	Farmer	Yes	2	1	1	2	1	0	0	Yes	No	No	Yes	Yes	No	No	Tatched grass roof	Tatched grass roof	1	same house, same room	wood shutter	Window	Mud/earth	Pit latrine with shade	Improved (Pit latrine with shade or VIP latrine)	public tab/stand pipe	Public tab/stand pipe	120	>60 minutes	children	Others	Pregnant and lactating	Health post	Any health facility	3
Halaba (Guba-sherero & Holagoba-kukie)	5	31	6.453	2	Married	No	No	0	Yes	5	Men	Yes	0.75	Housewife	Farmer	Yes	1	1	0	0	1	0	0	Yes	No	No	No	Yes	No	No	Tatched grass roof	Tatched grass roof	1	same house, same room	wood shutter	Window	Mud/earth	Pit latrine with shade	Improved (Pit latrine with shade or VIP latrine)	public tab/stand pipe	Public tab/stand pipe	90	>60 minutes	yourself	Women	Lactating	Health post	Any health facility	2
Halaba (Guba-sherero & Holagoba-kukie)	3	22	4	1	Married	No	Yes	2	Yes	9	Men	Yes	0.75	Housewife	Farmer	Yes	0	0	1	1	0	0	0	No	No	No	No	No	No	No	Corrugated iron roof with wood and mud walls	Corrugated iron roof	1	same house, same room	wood shutter	Window	cow dung smeared	No toilet	Unimproved (open defication or traditional pit latrine)	public tab/stand pipe	Public tab/stand pipe	90	>60 minutes	yourself	Women	Lactating	Health post	Any health facility	3
Halaba (Guba-sherero & Holagoba-kukie)	4	25	6.453	1	Married	No	Yes	7	No	0	Men	Yes	0.5	Housewife	Farmer	Yes	1	1	1	2	1	0	0	No	No	No	Yes	Yes	No	No	Tatched grass roof	Tatched grass roof	1	same house, same room	wood shutter	Window	Mud/earth	Pit latrine with shade	Improved (Pit latrine with shade or VIP latrine)	public tab/stand pipe	Public tab/stand pipe	180	>60 minutes	yourself	Women	Lactating	Health post	Any health facility	3
Halaba (Guba-sherero & Holagoba-kukie)	6	33	5.453	1	Married	No	Yes	4	No	0	Men	Yes	0.5	Housewife	Farmer	Yes	1	1	0	0	1	0	0	Yes	No	No	Yes	Yes	No	No	Tatched grass roof	Tatched grass roof	1	same house, same room	house doesn't have window	No window	Mud/earth	Pit latrine with shade	Improved (Pit latrine with shade or VIP latrine)	public tab/stand pipe	Public tab/stand pipe	160	>60 minutes	Houseband	Others	Lactating	Health post	Any health facility	2
Halaba (Guba-sherero & Holagoba-kukie)	7	38	3.453	1	Married	No	No	0	Yes	5	Men	Yes	0.5	Housewife	Farmer	Yes	1	0	0	2	0	0	0	No	No	No	No	Yes	No	No	Tatched grass roof	Tatched grass roof	1	same house, same room	house doesn't have window	No window	Mud/earth	Pit latrine with shade	Improved (Pit latrine with shade or VIP latrine)	public tab/stand pipe	Public tab/stand pipe	150	>60 minutes	Yourself and children	Others	Lactating	Health center	Any health facility	2
Halaba (Guba-sherero & Holagoba-kukie)	7	35	7.453	1	Married	No	No	0	Yes	10	Men	Yes	0.75	Housewife	Farmer	Yes	2	1	0	1	1	0	0	Yes	No	Yes	Yes	Yes	No	No	Tatched grass roof	Tatched grass roof	1	same house, same room	wood shutter	Window	Mud/earth	Pit latrine with shade	Improved (Pit latrine with shade or VIP latrine)	public tab/stand pipe	Public tab/stand pipe	90	>60 minutes	yourself	Women	Lactating	Health post	Any health facility	3
Halaba (Guba-sherero & Holagoba-kukie)	8	36	4.453	2	Married	No	No	0	No	0	Men	Yes	1.25	Housewife	Farmer	Yes	1	1	1	0	0	0	0	No	No	No	Yes	No	No	No	Tatched grass roof	Tatched grass roof	1	same house, same room	wood shutter	Window	Mud/earth	Pit latrine with shade	Improved (Pit latrine with shade or VIP latrine)	public tab/stand pipe	Public tab/stand pipe	120	>60 minutes	Houseband	Others	Pregnant	Health post	Any health facility	2
Halaba (Guba-sherero & Holagoba-kukie)	5	25	4.453	1	Married	No	No	0	Yes	9	Men	Yes	0.75	Housewife	Farmer	Yes	1	1	0	0	0	0	0	No	No	No	No	Yes	No	No	Tatched grass roof	Tatched grass roof	1	same house, same room	house doesn't have window	No window	Mud/earth	Pit latrine with shade	Improved (Pit latrine with shade or VIP latrine)	public tab/stand pipe	Public tab/stand pipe	90	>60 minutes	yourself	Women	Pregnant	Health center	Any health facility	2
Halaba (Guba-sherero & Holagoba-kukie)	3	20	1	1	Married	No	No	0	No	0	Men	Yes	0.5	Housewife	Farmer	No	0	0	0	0	0	0	0	No	No	No	No	No	No	No	Tatched grass roof	Tatched grass roof	1	No domestic animals	house doesn't have window	No window	Mud/earth	No toilet	Unimproved (open defication or traditional pit latrine)	public tab/stand pipe	Public tab/stand pipe	140	>60 minutes	yourself	Women	Lactating	Health post	Any health facility	3
Halaba (Guba-sherero & Holagoba-kukie)	6	30	5.453	1	Married	Yes	No	0	No	0	Men	Yes	1	Housewife	Farmer	Yes	1	1	0	3	0	0	0	Yes	No	No	Yes	Yes	No	No	Tatched grass roof	Tatched grass roof	1	same house, same room	house doesn't have window	No window	Mud/earth	Pit latrine with shade	Improved (Pit latrine with shade or VIP latrine)	public tab/stand pipe	Public tab/stand pipe	60	30-60 minutes	yourself	Women	Lactating	Health post	Any health facility	3
Halaba (Guba-sherero & Holagoba-kukie)	3	20	6.453	1	Married	Yes	Yes	5	No	0	Men	Yes	1	Housewife	Farmer	Yes	1	1	0	3	0	0	0	Yes	No	No	Yes	No	No	No	Tatched grass roof	Tatched grass roof	1	same house, same room	Open window	Window	Mud/earth	Pit latrine with shade	Improved (Pit latrine with shade or VIP latrine)	public tab/stand pipe	Public tab/stand pipe	60	30-60 minutes	yourself	Women	Lactating	Health post	Any health facility	3
Halaba (Guba-sherero & Holagoba-kukie)	7	25	4	1	Married	Yes	No	0	Yes	5	Men	Yes	1	Housewife	Farmer	Yes	0	2	0	0	0	0	0	Yes	No	No	No	No	No	No	Corrugated iron roof with wood and mud walls	Corrugated iron roof	1	same house, same room	wood shutter	Window	Mud/earth	Pit latrine with shade	Improved (Pit latrine with shade or VIP latrine)	public tab/stand pipe	Public tab/stand pipe	60	30-60 minutes	yourself	Women	Lactating	Health post	Any health facility	3
Halaba (Guba-sherero & Holagoba-kukie)	7	35	3	2	Married	No	Yes	4	Yes	4	Men	Yes	0.5	Housewife	Farmer	No	0	0	0	0	0	0	0	No	No	No	No	No	No	No	Corrugated iron roof with wood and mud walls	Corrugated iron roof	1	No domestic animals	wood shutter	Window	Mud/earth	Pit latrine with shade	Improved (Pit latrine with shade or VIP latrine)	public tab/stand pipe	Public tab/stand pipe	120	>60 minutes	children	Others	Non-pregnant and non-lactating	Health center	Any health facility	3
Halaba (Guba-sherero & Holagoba-kukie)	5	38	6	2	Married	No	No	0	No	0	Men	Yes	1	Housewife	Farmer	Yes	0	2	1	0	1	0	0	Yes	No	No	Yes	Yes	No	No	Tatched grass roof	Tatched grass roof	1	same house, separate section	wood shutter	Window	Mud/earth	Pit latrine with shade	Improved (Pit latrine with shade or VIP latrine)	public tab/stand pipe	Public tab/stand pipe	150	>60 minutes	yourself	Women	Non-pregnant and non-lactating	Health post	Any health facility	3
Halaba (Guba-sherero & Holagoba-kukie)	6	32	4	2	Married	No	No	0	Yes	3	Men	Yes	0.5	Housewife	Farmer	Yes	0	1	1	0	1	0	0	No	No	No	Yes	Yes	No	No	Tatched grass roof	Tatched grass roof	1	same house, separate section	wood shutter	Window	Mud/earth	Pit latrine with shade	Improved (Pit latrine with shade or VIP latrine)	public tab/stand pipe	Public tab/stand pipe	150	>60 minutes	yourself	Women	Pregnant	Health post	Any health facility	3
Halaba (Guba-sherero & Holagoba-kukie)	8	28	4.453	1	Married	No	No	0	Yes	5	Men	Yes	0.5	Housewife	Farmer	Yes	1	0	0	0	1	0	3	No	No	No	Yes	Yes	No	No	Tatched grass roof	Tatched grass roof	1	same house, same room	wood shutter	Window	Mud/earth	No toilet	Unimproved (open defication or traditional pit latrine)	public tab/stand pipe	Public tab/stand pipe	90	>60 minutes	children	Others	Pregnant	Didn't go anywhere	Didn't go anywhere	0
Halaba (Guba-sherero & Holagoba-kukie)	7	34	1	1	Married	Yes	No	0	No	0	Men	Yes	1.5	Housewife	Farmer	Yes	0	0	2	2	2	1	0	Yes	No	No	No	No	No	No	Tatched grass roof	Tatched grass roof	1	same house, same room	house doesn't have window	No window	Mud/earth	No toilet	Unimproved (open defication or traditional pit latrine)	public tab/stand pipe	Public tab/stand pipe	60	30-60 minutes	children	Others	Lactating	Health post	Any health facility	3
Halaba (Guba-sherero & Holagoba-kukie)	7	28	3	1	Married	Yes	Yes	3	Yes	5	Men	Yes	1	Housewife	Farmer	Yes	0	0	1	0	0	0	0	Yes	No	No	No	Yes	No	No	Tatched grass roof	Tatched grass roof	1	same house, same room	house doesn't have window	No window	cow dung smeared	No toilet	Unimproved (open defication or traditional pit latrine)	public tab/stand pipe	Public tab/stand pipe	80	>60 minutes	children	Others	Non-pregnant and non-lactating	Health post	Any health facility	5
Halaba (Guba-sherero & Holagoba-kukie)	7	30	2	1	Married	Yes	No	0	No	0	Men	Yes	1	Housewife	Farmer	Yes	0	2	1	0	1	0	0	Yes	No	No	No	No	No	No	Tatched grass roof	Tatched grass roof	1	same house, same room	house doesn't have window	No window	Mud/earth	Pit latrine with shade	Improved (Pit latrine with shade or VIP latrine)	public tab/stand pipe	Public tab/stand pipe	60	30-60 minutes	Yourself and children	Others	Pregnant and lactating	Health post	Any health facility	3
Halaba (Guba-sherero & Holagoba-kukie)	4	34	3	1	Married	No	No	0	No	0	Men	Yes	0.75	Housewife	Farmer	Yes	0	1	0	2	1	0	0	No	No	No	Yes	No	No	No	Tatched grass roof	Tatched grass roof	1	same house, same room	house doesn't have window	No window	Mud/earth	Pit latrine with shade	Improved (Pit latrine with shade or VIP latrine)	public tab/stand pipe	Public tab/stand pipe	120	>60 minutes	yourself	Women	Lactating	Health post	Any health facility	3
Halaba (Guba-sherero & Holagoba-kukie)	6	38	4.453	1	Married	No	No	0	Yes	3	Men	Yes	1	Housewife	Farmer	Yes	2	1	0	2	1	0	0	No	No	No	Yes	Yes	No	No	Tatched grass roof	Tatched grass roof	1	same house, same room	house doesn't have window	No window	Mud/earth	Pit latrine with shade	Improved (Pit latrine with shade or VIP latrine)	public tab/stand pipe	Public tab/stand pipe	120	>60 minutes	yourself	Women	Lactating	Health center	Any health facility	3
Halaba (Guba-sherero & Holagoba-kukie)	4	32	6.453	1	Married	No	No	0	Yes	8	Men	Yes	1	Housewife	Farmer	Yes	2	0	1	2	2	0	0	Yes	No	No	Yes	Yes	No	No	Tatched grass roof	Tatched grass roof	1	same house, same room	wood shutter	Window	Mud/earth	No toilet	Unimproved (open defication or traditional pit latrine)	public tab/stand pipe	Public tab/stand pipe	120	>60 minutes	yourself	Women	Pregnant	Health post	Any health facility	3
Halaba (Guba-sherero & Holagoba-kukie)	5	28	5.453	2	Married	No	No	0	No	0	Men	Yes	0.75	Housewife	Farmer	Yes	1	2	0	0	0	0	0	Yes	No	No	Yes	No	No	No	Tatched grass roof	Tatched grass roof	1	same house, same room	Open window	Window	Mud/earth	No toilet	Unimproved (open defication or traditional pit latrine)	public tab/stand pipe	Public tab/stand pipe	60	30-60 minutes	yourself	Women	Lactating	Didn't go anywhere	Didn't go anywhere	0
Halaba (Guba-sherero & Holagoba-kukie)	6	35	3.453	1	Married	Yes	No	0	No	0	Men	Yes	0.75	Housewife	Farmer	Yes	2	2	0	0	0	0	0	No	No	No	Yes	Yes	No	No	Tatched grass roof	Tatched grass roof	1	same house, same room	house doesn't have window	No window	Mud/earth	traditional pit latrine	Unimproved (open defication or traditional pit latrine)	public tab/stand pipe	Public tab/stand pipe	60	30-60 minutes	yourself	Women	Lactating	Health center	Any health facility	3
Halaba (Guba-sherero & Holagoba-kukie)	6	27	3.453	2	Married	No	No	0	No	0	Men	Yes	0.5	Housewife	Farmer	Yes	1	1	0	0	0	0	0	No	No	No	No	No	No	No	Tatched grass roof	Tatched grass roof	1	same house, same room	wood shutter	Window	Mud/earth	Pit latrine with shade	Improved (Pit latrine with shade or VIP latrine)	public tab/stand pipe	Public tab/stand pipe	240	>60 minutes	yourself	Women	Lactating	Health post	Any health facility	4
Halaba (Guba-sherero & Holagoba-kukie)	4	22	1	1	Married	No	No	0	Yes	6	Men	Yes	0.25	Housewife	Farmer	No	0	0	0	0	0	0	0	No	No	No	No	No	No	No	Tatched grass roof	Tatched grass roof	1	No domestic animals	house doesn't have window	No window	Mud/earth	traditional pit latrine	Unimproved (open defication or traditional pit latrine)	public tab/stand pipe	Public tab/stand pipe	120	>60 minutes	yourself	Women	Lactating	Health post	Any health facility	2
Halaba (Guba-sherero & Holagoba-kukie)	5	30	2	1	Married	No	No	0	Yes	5	Men	Yes	1	Housewife	Farmer	Yes	0	1	0	0	0	0	0	No	No	No	Yes	No	No	No	Tatched grass roof	Tatched grass roof	1	same house, same room	house doesn't have window	No window	Mud/earth	No toilet	Unimproved (open defication or traditional pit latrine)	public tab/stand pipe	Public tab/stand pipe	90	>60 minutes	yourself	Women	Pregnant	Health post	Any health facility	3
Halaba (Guba-sherero & Holagoba-kukie)	5	18	6.453	1	Married	No	No	0	Yes	3	Men	Yes	1.5	Housewife	Farmer	Yes	2	1	0	2	2	0	3	Yes	No	No	Yes	Yes	No	No	Tatched grass roof	Tatched grass roof	1	same house, same room	wood shutter	Window	Mud/earth	traditional pit latrine	Unimproved (open defication or traditional pit latrine)	public tab/stand pipe	Public tab/stand pipe	90	>60 minutes	yourself	Women	Lactating	Health post	Any health facility	3
Halaba (Guba-sherero & Holagoba-kukie)	5	30	2.453	1	Married	No	No	0	Yes	4	Men	Yes	1.25	Housewife	Farmer	Yes	1	0	0	2	0	0	0	No	No	No	No	No	No	No	Tatched grass roof	Tatched grass roof	1	No domestic animals	house doesn't have window	No window	Mud/earth	No toilet	Unimproved (open defication or traditional pit latrine)	public tab/stand pipe	Public tab/stand pipe	120	>60 minutes	yourself	Women	Lactating	Health center	Any health facility	4
Halaba (Guba-sherero & Holagoba-kukie)	5	25	4.453	2	Married	No	No	0	No	0	Men	Yes	1	Housewife	Self employed	Yes	2	1	1	2	2	0	0	No	No	No	Yes	No	No	No	Tatched grass roof	Tatched grass roof	1	same house, same room	house doesn't have window	No window	Mud/earth	Pit latrine with shade	Improved (Pit latrine with shade or VIP latrine)	public tab/stand pipe	Public tab/stand pipe	180	>60 minutes	yourself	Women	Pregnant	Health center	Any health facility	3
Halaba (Guba-sherero & Holagoba-kukie)	6	23	5.453	1	Married	No	No	0	No	0	Men	Yes	1	Housewife	2 and 3	Yes	2	1	1	3	2	0	0	Yes	No	No	Yes	Yes	Yes	No	Tatched grass roof	Tatched grass roof	1	same house, same room	house doesn't have window	No window	Mud/earth	traditional pit latrine	Unimproved (open defication or traditional pit latrine)	public tab/stand pipe	Public tab/stand pipe	90	>60 minutes	children	Others	Pregnant	Health post	Any health facility	3
Halaba (Guba-sherero & Holagoba-kukie)	7	34	6	1	Married	Yes	No	0	No	0	Men	Yes	1	Housewife	Farmer	Yes	0	2	2	0	0	1	0	Yes	No	No	Yes	No	Yes	No	Tatched grass roof	Tatched grass roof	1	same house, same room	wood shutter	Window	cow dung smeared	Pit latrine with shade	Improved (Pit latrine with shade or VIP latrine)	public tab/stand pipe	Public tab/stand pipe	120	>60 minutes	children	Others	Pregnant	Health post	Any health facility	3
Halaba (Guba-sherero & Holagoba-kukie)	4	28	2.453	1	Married	Yes	No	0	Yes	4	Men	Yes	1.5	Housewife	Farmer	Yes	2	0	0	0	1	0	0	No	No	No	No	No	No	No	Tatched grass roof	Tatched grass roof	1	same house, same room	house doesn't have window	No window	Mud/earth	No toilet	Unimproved (open defication or traditional pit latrine)	public tab/stand pipe	Public tab/stand pipe	90	>60 minutes	yourself	Women	Pregnant	Health post	Any health facility	3
Halaba (Guba-sherero & Holagoba-kukie)	6	28	4.453	1	Married	No	Yes	3	No	0	Men	Yes	2	Housewife	Farmer	Yes	1	1	0	1	0	0	0	No	No	Yes	No	Yes	No	No	Tatched grass roof	Tatched grass roof	1	same house, same room	house doesn't have window	No window	Mud/earth	Pit latrine with shade	Improved (Pit latrine with shade or VIP latrine)	public tab/stand pipe	Public tab/stand pipe	90	>60 minutes	yourself	Women	Lactating	Health post	Any health facility	3
Halaba (Guba-sherero & Holagoba-kukie)	6	30	1	1	Married	No	No	0	No	0	Men	Yes	1.75	Housewife	Farmer	Yes	0	1	0	1	0	0	0	No	No	No	No	No	No	No	Tatched grass roof	Tatched grass roof	1	same house, same room	house doesn't have window	No window	Mud/earth	Pit latrine with shade	Improved (Pit latrine with shade or VIP latrine)	public tab/stand pipe	Public tab/stand pipe	60	30-60 minutes	yourself	Women	Lactating	Health post	Any health facility	3
Halaba (Guba-sherero & Holagoba-kukie)	5	30	3.453	2	Married	No	No	0	No	0	Men	Yes	0.75	Housewife	Farmer	Yes	1	1	0	1	1	0	0	No	No	No	No	No	No	No	Tatched grass roof	Tatched grass roof	1	same house, separate section	house doesn't have window	No window	Mud/earth	Pit latrine with shade	Improved (Pit latrine with shade or VIP latrine)	public tab/stand pipe	Public tab/stand pipe	150	>60 minutes	yourself	Women	Lactating	Health post	Any health facility	3
Halaba (Guba-sherero & Holagoba-kukie)	6	35	4.453	2	Married	No	No	0	Yes	4	Men	Yes	0.5	Housewife	Farmer	Yes	2	2	0	0	1	0	0	No	No	No	Yes	Yes	No	No	Tatched grass roof	Tatched grass roof	1	same house, separate section	wood shutter	Window	Mud/earth	traditional pit latrine	Unimproved (open defication or traditional pit latrine)	public tab/stand pipe	Public tab/stand pipe	120	>60 minutes	children	Others	Pregnant	Health post	Any health facility	3
Halaba (Guba-sherero & Holagoba-kukie)	7	35	1.453	2	Married	No	No	0	Yes	5	Men	Yes	0.75	Housewife	Farmer	Yes	1	1	0	2	0	0	0	No	No	No	No	No	No	No	Tatched grass roof	Tatched grass roof	1	same house, separate section	house doesn't have window	No window	Mud/earth	No toilet	Unimproved (open defication or traditional pit latrine)	public tab/stand pipe	Public tab/stand pipe	120	>60 minutes	yourself	Women	Non-pregnant and non-lactating	Health post	Any health facility	4
Halaba (Guba-sherero & Holagoba-kukie)	7	28	1	1	Married	No	No	0	Yes	7	Men	Yes	0.75	Housewife	Farmer	Yes	0	0	0	0	1	0	0	No	No	No	No	No	No	No	Tatched grass roof	Tatched grass roof	1	same house, same room	house doesn't have window	No window	Mud/earth	Pit latrine with shade	Improved (Pit latrine with shade or VIP latrine)	public tab/stand pipe	Public tab/stand pipe	60	30-60 minutes	yourself	Women	Lactating	Health post	Any health facility	3
Halaba (Guba-sherero & Holagoba-kukie)	8	38	4.453	2	Married	Yes	No	0	Yes	5	Women or both	Yes	1	Housewife	Farmer	Yes	1	0	0	0	1	0	0	Yes	No	No	Yes	Yes	No	No	Tatched grass roof	Tatched grass roof	1	same house, same room	house doesn't have window	No window	Mud/earth	No toilet	Unimproved (open defication or traditional pit latrine)	public tab/stand pipe	Public tab/stand pipe	120	>60 minutes	yourself	Women	Lactating	Health post	Any health facility	3
Halaba (Guba-sherero & Holagoba-kukie)	7	35	3.453	2	Married	No	No	0	No	0	Women or both	Yes	0.75	Housewife	Farmer	Yes	2	2	0	4	1	0	0	No	No	No	Yes	Yes	No	No	Tatched grass roof	Tatched grass roof	1	same house, same room	house doesn't have window	No window	Mud/earth	No toilet	Unimproved (open defication or traditional pit latrine)	public tab/stand pipe	Public tab/stand pipe	120	>60 minutes	yourself	Women	Lactating	Didn't go anywhere	Didn't go anywhere	0
Halaba (Guba-sherero & Holagoba-kukie)	4	30	5.453	1	Married	No	Yes	5	No	0	Men	Yes	1	Housewife	Farmer	Yes	2	0	0	0	1	0	0	No	No	No	Yes	No	No	No	Tatched grass roof	Tatched grass roof	1	same house, same room	wood shutter	Window	Mud/earth	Pit latrine with shade	Improved (Pit latrine with shade or VIP latrine)	public tab/stand pipe	Public tab/stand pipe	150	>60 minutes	yourself	Women	Lactating	Health post	Any health facility	4
Halaba (Guba-sherero & Holagoba-kukie)	4	30	4.453	1	Married	No	No	0	No	0	Men	Yes	0.25	Housewife	Farmer	Yes	1	1	2	0	1	0	0	No	No	No	Yes	Yes	No	No	Tatched grass roof	Tatched grass roof	1	same house, same room	house doesn't have window	No window	Mud/earth	No toilet	Unimproved (open defication or traditional pit latrine)	public tab/stand pipe	Public tab/stand pipe	150	>60 minutes	yourself	Women	Pregnant and lactating	Health post	Any health facility	3
Halaba (Guba-sherero & Holagoba-kukie)	6	30	2.453	1	Married	No	No	0	No	0	Men	Yes	0.5	Housewife	Farmer	Yes	1	0	0	0	1	0	0	No	No	No	No	No	No	No	Tatched grass roof	Tatched grass roof	1	same house, same room	house doesn't have window	No window	Mud/earth	Pit latrine with shade	Improved (Pit latrine with shade or VIP latrine)	public tab/stand pipe	Public tab/stand pipe	150	>60 minutes	yourself	Women	Lactating	Health post	Any health facility	4
Halaba (Guba-sherero & Holagoba-kukie)	4	25	6.453	1	Married	No	No	0	No	0	Men	Yes	1	Housewife	Farmer	Yes	1	1	1	1	1	0	0	Yes	No	No	Yes	No	No	No	Tatched grass roof	Tatched grass roof	1	same house, same room	wood shutter	Window	Mud/earth	Pit latrine with shade	Improved (Pit latrine with shade or VIP latrine)	public tab/stand pipe	Public tab/stand pipe	60	30-60 minutes	yourself	Women	Pregnant	Didn't go anywhere	Didn't go anywhere	.
Halaba (Guba-sherero & Holagoba-kukie)	5	28	4	1	Married	No	Yes	1	Yes	7	Men	Yes	1	Housewife	Farmer	Yes	0	0	0	1	0	0	0	No	No	Yes	No	No	No	No	Tatched grass roof	Tatched grass roof	1	same house, same room	wood shutter	Window	Mud/earth	Pit latrine with shade	Improved (Pit latrine with shade or VIP latrine)	public tab/stand pipe	Public tab/stand pipe	120	>60 minutes	yourself	Women	Lactating	Health post	Any health facility	4
Halaba (Guba-sherero & Holagoba-kukie)	4	26	5	1	Married	No	No	0	Yes	5	Men	Yes	0.5	Housewife	Farmer	Yes	0	0	1	1	0	0	0	Yes	No	No	Yes	Yes	No	No	Tatched grass roof	Tatched grass roof	1	same house, same room	house doesn't have window	No window	Mud/earth	Pit latrine with shade	Improved (Pit latrine with shade or VIP latrine)	public tab/stand pipe	Public tab/stand pipe	120	>60 minutes	yourself	Women	Pregnant	Health post	Any health facility	3
Halaba (Guba-sherero & Holagoba-kukie)	8	48	3.453	2	Married	No	No	0	No	0	Men	Yes	1	Housewife	Farmer	Yes	1	1	0	0	0	0	0	No	No	No	Yes	Yes	No	No	Tatched grass roof	Tatched grass roof	1	same house, separate section	house doesn't have window	No window	Mud/earth	No toilet	Unimproved (open defication or traditional pit latrine)	public tab/stand pipe	Public tab/stand pipe	120	>60 minutes	yourself	Women	Pregnant and lactating	Health post	Any health facility	3
Halaba (Guba-sherero & Holagoba-kukie)	5	32	2.453	2	Married	No	No	0	No	0	Men	Yes	0.75	Housewife	Farmer	Yes	1	1	0	2	0	0	0	No	No	No	No	No	No	No	Tatched grass roof	Tatched grass roof	1	same house, same room	house doesn't have window	No window	Mud/earth	No toilet	Unimproved (open defication or traditional pit latrine)	public tab/stand pipe	Public tab/stand pipe	120	>60 minutes	yourself	Women	Pregnant	Health post	Any health facility	2
Halaba (Guba-sherero & Holagoba-kukie)	6	30	3	2	Married	No	No	0	No	0	Men	Yes	0.5	Housewife	Farmer	Yes	0	2	0	0	0	0	0	Yes	No	No	No	Yes	No	No	Tatched grass roof	Tatched grass roof	1	same house, separate section	wood shutter	Window	Mud/earth	traditional pit latrine	Unimproved (open defication or traditional pit latrine)	public tab/stand pipe	Public tab/stand pipe	150	>60 minutes	children	Others	Pregnant	Health post	Any health facility	4
Halaba (Guba-sherero & Holagoba-kukie)	7	35	5.453	2	Married	Yes	No	0	Yes	4	Men	Yes	2.25	Housewife	Farmer	Yes	2	3	0	0	1	0	0	Yes	No	Yes	No	Yes	No	No	Tatched grass roof	Tatched grass roof	1	same house, same room	house doesn't have window	No window	Mud/earth	Pit latrine with shade	Improved (Pit latrine with shade or VIP latrine)	public tab/stand pipe	Public tab/stand pipe	150	>60 minutes	yourself	Women	Lactating	Health post	Any health facility	3
Halaba (Guba-sherero & Holagoba-kukie)	7	35	6.453	1	Married	No	No	0	Yes	8	Women or both	Yes	1	Housewife	Farmer	Yes	2	3	0	5	1	0	0	Yes	No	No	Yes	Yes	No	No	Tatched grass roof	Tatched grass roof	1	same house, same room	Open window	Window	Mud/earth	Pit latrine with shade	Improved (Pit latrine with shade or VIP latrine)	public tab/stand pipe	Public tab/stand pipe	60	30-60 minutes	yourself	Women	Pregnant	Health post	Any health facility	3
Halaba (Guba-sherero & Holagoba-kukie)	5	30	5.453	2	Married	No	No	0	No	0	Women or both	Yes	0.5	Housewife	Farmer	Yes	1	1	0	0	0	0	0	No	No	No	Yes	Yes	No	No	Tatched grass roof	Tatched grass roof	1	same house, same room	house doesn't have window	No window	Mud/earth	Pit latrine with shade	Improved (Pit latrine with shade or VIP latrine)	public tab/stand pipe	Public tab/stand pipe	60	30-60 minutes	yourself	Women	Pregnant	Health post	Any health facility	3
Halaba (Guba-sherero & Holagoba-kukie)	5	28	2	1	Married	No	No	0	No	0	Women or both	Yes	0.5	Housewife	Farmer	Yes	0	1	0	0	0	0	0	No	No	No	Yes	No	No	No	Tatched grass roof	Tatched grass roof	1	same house, same room	house doesn't have window	No window	Mud/earth	No toilet	Unimproved (open defication or traditional pit latrine)	public tab/stand pipe	Public tab/stand pipe	60	30-60 minutes	yourself	Women	Lactating	Health post	Any health facility	2
Halaba (Guba-sherero & Holagoba-kukie)	4	26	1	1	Widowed	Yes	No	0	No	0	Women or both	Yes	0.25	Housewife	Dead	No	0	0	0	0	0	0	0	No	No	No	No	No	No	No	Tatched grass roof	Tatched grass roof	1	No domestic animals	house doesn't have window	No window	Mud/earth	traditional pit latrine	Unimproved (open defication or traditional pit latrine)	public tab/stand pipe	Public tab/stand pipe	30	30-60 minutes	yourself	Women	Pregnant	Health post	Any health facility	3
Halaba (Guba-sherero & Holagoba-kukie)	4	20	4	2	Married	No	Yes	3	Yes	10	Men	Yes	0.75	Housewife	Farmer	Yes	0	1	0	1	1	0	0	No	No	No	Yes	Yes	No	No	Tatched grass roof	Tatched grass roof	1	same house, same room	wood shutter	Window	Mud/earth	No toilet	Unimproved (open defication or traditional pit latrine)	unprotected well	Other	60	30-60 minutes	yourself	Women	Non-pregnant and non-lactating	Health post	Any health facility	1
Halaba (Guba-sherero & Holagoba-kukie)	6	30	2.453	1	Married	Yes	No	0	No	0	Men	Yes	1.75	Housewife	Farmer	Yes	2	1	0	0	1	0	0	No	No	No	Yes	No	No	No	Tatched grass roof	Tatched grass roof	1	same house, same room	house doesn't have window	No window	Mud/earth	traditional pit latrine	Unimproved (open defication or traditional pit latrine)	public tab/stand pipe	Public tab/stand pipe	120	>60 minutes	children	Others	Pregnant	Health post	Any health facility	3
Halaba (Guba-sherero & Holagoba-kukie)	4	28	4	1	Married	No	No	0	Yes	10	Women or both	Yes	0.5	Housewife	Farmer	No	0	0	0	0	0	0	0	Yes	No	No	Yes	No	No	No	Tatched grass roof	Tatched grass roof	1	No domestic animals	Open window	Window	Mud/earth	traditional pit latrine	Unimproved (open defication or traditional pit latrine)	public tab/stand pipe	Public tab/stand pipe	120	>60 minutes	yourself	Women	Pregnant	Health post	Any health facility	1
Halaba (Guba-sherero & Holagoba-kukie)	7	25	0	1	Married	No	No	0	No	0	Men	Yes	1.25	Housewife	Farmer	Yes	0	1	0	2	0	0	0	No	No	No	No	No	No	No	Tatched grass roof	Tatched grass roof	1	same house, same room	house doesn't have window	No window	Mud/earth	traditional pit latrine	Unimproved (open defication or traditional pit latrine)	public tab/stand pipe	Public tab/stand pipe	120	>60 minutes	children	Others	Non-pregnant and non-lactating	Health post	Any health facility	2
Halaba (Guba-sherero & Holagoba-kukie)	8	20	1.453	1	Married	No	No	0	Yes	3	Men	Yes	1.25	Housewife	Farmer	Yes	1	1	2	0	1	0	0	No	No	No	No	No	No	No	Tatched grass roof	Tatched grass roof	1	same house, same room	house doesn't have window	No window	Mud/earth	traditional pit latrine	Unimproved (open defication or traditional pit latrine)	public tab/stand pipe	Public tab/stand pipe	120	>60 minutes	yourself	Women	Lactating	Health post	Any health facility	3
Halaba (Guba-sherero & Holagoba-kukie)	8	28	4.453	1	Married	No	No	0	Yes	6	Men	Yes	1.75	Housewife	Farmer	Yes	2	1	1	0	0	0	0	No	No	No	Yes	Yes	No	No	Tatched grass roof	Tatched grass roof	1	same house, same room	house doesn't have window	No window	Mud/earth	Pit latrine with shade	Improved (Pit latrine with shade or VIP latrine)	public tab/stand pipe	Public tab/stand pipe	120	>60 minutes	yourself	Women	Non-pregnant and non-lactating	Health post	Any health facility	2
Halaba (Guba-sherero & Holagoba-kukie)	4	24	3.453	1	Married	No	Yes	3	No	0	Men	Yes	0.75	Housewife	Farmer	Yes	2	2	1	1	0	0	0	No	No	No	No	No	No	No	Tatched grass roof	Tatched grass roof	1	same house, same room	house doesn't have window	No window	Mud/earth	Pit latrine with shade	Improved (Pit latrine with shade or VIP latrine)	public tab/stand pipe	Public tab/stand pipe	120	>60 minutes	yourself	Women	Pregnant	Health post	Any health facility	2
Halaba (Guba-sherero & Holagoba-kukie)	7	30	3.453	1	Married	Yes	Yes	4	No	0	Men	Yes	0.74	Housewife	Farmer	Yes	2	2	1	1	0	0	0	No	No	No	Yes	No	No	No	Tatched grass roof	Tatched grass roof	1	same house, same room	house doesn't have window	No window	Mud/earth	Pit latrine with shade	Improved (Pit latrine with shade or VIP latrine)	public tab/stand pipe	Public tab/stand pipe	120	>60 minutes	yourself	Women	Non-pregnant and non-lactating	Health post	Any health facility	4
Halaba (Guba-sherero & Holagoba-kukie)	5	29	4.453	1	Married	No	No	0	No	0	Men	Yes	0.25	Housewife	2 and 3	Yes	2	1	3	3	1	0	0	No	No	No	Yes	No	No	No	Tatched grass roof	Tatched grass roof	1	same house, same room	wood shutter	Window	Mud/earth	No toilet	Unimproved (open defication or traditional pit latrine)	public tab/stand pipe	Public tab/stand pipe	60	30-60 minutes	yourself	Women	Lactating	Health post	Any health facility	2
Halaba (Guba-sherero & Holagoba-kukie)	6	30	1	1	Married	No	No	0	No	0	Men	Yes	0.75	Housewife	Farmer	Yes	0	0	0	2	0	0	0	No	No	No	No	No	No	No	Tatched grass roof	Tatched grass roof	1	same house, same room	house doesn't have window	No window	Mud/earth	Pit latrine with shade	Improved (Pit latrine with shade or VIP latrine)	public tab/stand pipe	Public tab/stand pipe	120	>60 minutes	yourself	Women	Lactating	Health center	Any health facility	4
Halaba (Guba-sherero & Holagoba-kukie)	3	25	6.453	1	Married	No	No	0	Yes	6	Men	Yes	1	Housewife	Farmer	Yes	2	1	0	2	0	0	0	No	No	No	Yes	No	No	Yes	Tatched grass roof	Tatched grass roof	1	No domestic animals	Open window	Window	cow dung smeared	VIP latrine	Improved (Pit latrine with shade or VIP latrine)	protected spring	Other	10	< 30 minutes	yourself	Women	Pregnant	Didn't go anywhere	Didn't go anywhere	0
Halaba (Guba-sherero & Holagoba-kukie)	5	25	4.453	1	Married	No	No	0	No	0	Men	Yes	0.25	Housewife	Farmer	Yes	1	1	0	2	0	0	0	No	No	No	Yes	No	No	No	Tatched grass roof	Tatched grass roof	1	same house, same room	house doesn't have window	No window	Mud/earth	Pit latrine with shade	Improved (Pit latrine with shade or VIP latrine)	public tab/stand pipe	Public tab/stand pipe	120	>60 minutes	yourself	Women	Lactating	Health center	Any health facility	3
Halaba (Guba-sherero & Holagoba-kukie)	3	20	4	1	Married	No	No	0	Yes	10	Men	Yes	0.5	Housewife	Farmer	Yes	0	1	0	0	0	0	0	Yes	No	No	No	Yes	No	No	Tatched grass roof	Tatched grass roof	1	same house, same room	house doesn't have window	No window	Mud/earth	Pit latrine with shade	Improved (Pit latrine with shade or VIP latrine)	public tab/stand pipe	Public tab/stand pipe	120	>60 minutes	yourself	Women	Pregnant	Health post	Any health facility	3
Halaba (Guba-sherero & Holagoba-kukie)	7	35	4.453	1	Married	No	No	0	No	0	Men	Yes	1.5	Housewife	Farmer	Yes	2	1	0	1	1	0	0	Yes	No	No	Yes	No	No	No	Tatched grass roof	Tatched grass roof	1	same house, same room	house doesn't have window	No window	Mud/earth	Pit latrine with shade	Improved (Pit latrine with shade or VIP latrine)	public tab/stand pipe	Public tab/stand pipe	150	>60 minutes	yourself	Women	Lactating	Health post	Any health facility	2
Halaba (Guba-sherero & Holagoba-kukie)	7	40	1	1	Widowed	Yes	No	0	No	0	Women or both	Yes	0.75	Farmer	Farmer	Yes	0	1	0	0	0	0	0	No	No	No	No	No	No	No	Tatched grass roof	Tatched grass roof	1	same house, same room	house doesn't have window	No window	Mud/earth	Pit latrine with shade	Improved (Pit latrine with shade or VIP latrine)	public tab/stand pipe	Public tab/stand pipe	90	>60 minutes	yourself	Women	Lactating	Health post	Any health facility	3
Halaba (Guba-sherero & Holagoba-kukie)	4	28	6	1	Married	No	No	0	Yes	10	Men	Yes	0.75	Housewife	Farmer	Yes	0	0	1	0	0	1	0	Yes	No	No	No	Yes	No	No	Tatched grass roof	Tatched grass roof	1	same house, same room	wood shutter	Window	cow dung smeared	Pit latrine with shade	Improved (Pit latrine with shade or VIP latrine)	public tab/stand pipe	Public tab/stand pipe	120	>60 minutes	Houseband	Others	Pregnant	Didn't go anywhere	Didn't go anywhere	0
Halaba (Guba-sherero & Holagoba-kukie)	5	30	3	1	Married	No	No	0	Yes	4	Men	Yes	1	Housewife	Farmer	Yes	0	0	1	0	0	0	0	No	No	No	No	No	No	No	Tatched grass roof	Tatched grass roof	1	same house, same room	wood shutter	Window	cow dung smeared	No toilet	Unimproved (open defication or traditional pit latrine)	piped into yard/plot	Other	90	>60 minutes	yourself	Women	Pregnant	Health post	Any health facility	2
Halaba (Guba-sherero & Holagoba-kukie)	6	25	2	1	Married	No	Yes	7	Yes	4	Men	Yes	0.25	Housewife	Farmer	No	0	0	0	0	0	0	0	No	No	No	Yes	No	No	No	Tatched grass roof	Tatched grass roof	1	No domestic animals	house doesn't have window	No window	Mud/earth	Pit latrine with shade	Improved (Pit latrine with shade or VIP latrine)	public tab/stand pipe	Public tab/stand pipe	40	30-60 minutes	yourself	Women	Non-pregnant and non-lactating	Health post	Any health facility	5
Halaba (Guba-sherero & Holagoba-kukie)	8	35	1	1	Married	No	No	0	No	0	Men	Yes	0.75	Housewife	Farmer	No	0	0	0	0	0	0	0	No	No	No	No	No	No	No	Tatched grass roof	Tatched grass roof	1	No domestic animals	house doesn't have window	No window	Mud/earth	Pit latrine with shade	Improved (Pit latrine with shade or VIP latrine)	public tab/stand pipe	Public tab/stand pipe	120	>60 minutes	Yourself and children	Others	Pregnant and lactating	Health post	Any health facility	3
Halaba (Guba-sherero & Holagoba-kukie)	8	36	2.453	1	Married	No	No	0	No	0	Men	Yes	0.75	Housewife	Farmer	Yes	2	1	0	2	0	0	0	No	No	No	No	No	No	No	Tatched grass roof	Tatched grass roof	1	same house, same room	house doesn't have window	No window	Mud/earth	Pit latrine with shade	Improved (Pit latrine with shade or VIP latrine)	public tab/stand pipe	Public tab/stand pipe	120	>60 minutes	Yourself and children	Others	Pregnant and lactating	Health post	Any health facility	3
Halaba (Guba-sherero & Holagoba-kukie)	7	32	4	1	Married	No	No	0	No	0	Men	Yes	0.25	Petty trading	Farmer	Yes	0	0	0	0	1	0	0	No	No	No	Yes	No	No	No	Corrugated iron roof with wood and mud walls	Corrugated iron roof	1	same house, same room	wood shutter	Window	Mud/earth	Pit latrine with shade	Improved (Pit latrine with shade or VIP latrine)	public tab/stand pipe	Public tab/stand pipe	180	>60 minutes	yourself	Women	Non-pregnant and non-lactating	Health post	Any health facility	4
Halaba (Guba-sherero & Holagoba-kukie)	4	25	2	1	Married	No	No	0	No	0	Men	Yes	0.25	Housewife	Farmer	No	0	0	0	0	0	0	0	No	No	No	No	No	No	No	Tatched grass roof	Tatched grass roof	1	No domestic animals	house doesn't have window	No window	Mud/earth	Pit latrine with shade	Improved (Pit latrine with shade or VIP latrine)	public tab/stand pipe	Public tab/stand pipe	180	>60 minutes	yourself	Women	Pregnant	Health post	Any health facility	2
Zeway area (Edo-Qontoloa)	8	35	7.453	1	Married	Yes	No	0	No	0	Men	Yes	2	Housewife	Farmer	Yes	3	3	2	1	2	0	0	No	No	Yes	No	No	Yes	No	Corrugated iron roof with wood and mud walls	Corrugated iron roof	2	separate place	wood shutter	Window	Mud/earth	Pit latrine with shade	Improved (Pit latrine with shade or VIP latrine)	protected well	Protected well	5	< 30 minutes	yourself	Women	Non-pregnant and non-lactating	Health center	Any health facility	3
Zeway area (Edo-Qontoloa)	7	35	5.453	1	Married	No	Yes	2	Yes	9	Men	Yes	1.5	Housewife	Farmer	Yes	4	4	10	10	2	0	2	No	No	No	Yes	Yes	Yes	No	Tatched grass roof	Tatched grass roof	1	separate place	house doesn't have window	No window	cow dung smeared	No toilet	Unimproved (open defication or traditional pit latrine)	public tab/stand pipe	Public tab/stand pipe	60	30-60 minutes	Houseband	Others	Lactating	Health center	Any health facility	4
Zeway area (Edo-Qontoloa)	6	27	9.453	2	Married	No	No	0	Yes	3	Men	Yes	0.75	Housewife	Farmer	Yes	1	2	0	0	0	0	0	Yes	No	No	Yes	Yes	No	No	Corrugated iron roof with wood and mud walls	Corrugated iron roof	3	separate place	wood shutter	Window	cow dung smeared	Pit latrine with shade	Improved (Pit latrine with shade or VIP latrine)	protected well	Protected well	30	30-60 minutes	yourself	Women	Lactating	Health center	Any health facility	3
Zeway area (Edo-Qontoloa)	6	26	2	3	Married	No	No	0	No	0	Men	Yes	0.5	Housewife	Farmer	Yes	0	2	0	0	0	0	0	No	No	Yes	No	No	No	No	Tatched grass roof	Tatched grass roof	1	Other	house doesn't have window	No window	Mud/earth	Pit latrine with shade	Improved (Pit latrine with shade or VIP latrine)	public tab/stand pipe	Public tab/stand pipe	180	>60 minutes	yourself	Women	Lactating	Didn't go anywhere	Didn't go anywhere	4
Zeway area (Edo-Qontoloa)	3	20	4.453	1	Married	No	Yes	2	Yes	4	Men	Yes	1.25	Housewife	Civil servant	Yes	2	1	0	0	0	0	0	Yes	No	No	No	No	No	No	Tatched grass roof	Tatched grass roof	1	Other	house doesn't have window	No window	Mud/earth	Pit latrine with shade	Improved (Pit latrine with shade or VIP latrine)	public tab/stand pipe	Public tab/stand pipe	30	30-60 minutes	yourself	Women	Lactating	Private hospitals	Any health facility	4
Zeway area (Edo-Qontoloa)	7	37	0	1	Married	Yes	No	0	Yes	5	Men	Yes	1.25	Farmer	Farmer	Yes	0	1	0	0	0	0	0	No	No	No	No	No	No	No	Tatched grass roof	Tatched grass roof	1	separate place	house doesn't have window	No window	Mud/earth	No toilet	Unimproved (open defication or traditional pit latrine)	public tab/stand pipe	Public tab/stand pipe	240	>60 minutes	yourself	Women	Lactating	Health center	Any health facility	4
Zeway area (Edo-Qontoloa)	7	29	4.453	2	Married	No	Yes	5	Yes	6	Men	Yes	1.25	Housewife	Farmer	Yes	2	1	2	1	0	0	5	No	No	Yes	Yes	Yes	No	No	Tatched grass roof	Tatched grass roof	1	separate place	house doesn't have window	No window	Mud/earth	No toilet	Unimproved (open defication or traditional pit latrine)	protected well	Protected well	30	30-60 minutes	yourself	Women	Lactating	Health center	Any health facility	1
Zeway area (Edo-Qontoloa)	7	26	2.453	1	Married	No	No	0	Yes	5	Men	Yes	2	Housewife	Farmer	Yes	1	2	0	0	0	0	0	Yes	No	No	No	No	No	No	Tatched grass roof	Tatched grass roof	1	separate place	house doesn't have window	No window	Mud/earth	traditional pit latrine	Unimproved (open defication or traditional pit latrine)	public tab/stand pipe	Public tab/stand pipe	180	>60 minutes	employed/ donkey cart	Others	Lactating	Health center	Any health facility	3
Zeway area (Edo-Qontoloa)	8	35	3	1	Married	Yes	Yes	8	Yes	7	Men	Yes	0.5	Housewife	Farmer	Yes	0	1	0	0	0	0	0	Yes	No	No	Yes	No	No	No	Tatched grass roof	Tatched grass roof	1	separate place	house doesn't have window	No window	cow dung smeared	traditional pit latrine	Unimproved (open defication or traditional pit latrine)	protected well	Protected well	30	30-60 minutes	children	Others	Lactating	Health center	Any health facility	4
Zeway area (Edo-Qontoloa)	4	30	2	2	Married	Yes	No	0	No	0	Men	Yes	2	Housewife	Farmer	Yes	0	0	1	0	0	0	0	Yes	No	No	No	No	No	No	Tatched grass roof	Tatched grass roof	1	same house, same room	house doesn't have window	No window	Mud/earth	No toilet	Unimproved (open defication or traditional pit latrine)	public tab/stand pipe	Public tab/stand pipe	180	>60 minutes	Houseband	Others	Lactating	Didn't go anywhere	Didn't go anywhere	0
Zeway area (Edo-Qontoloa)	6	27	5.453	2	Married	No	Yes	9	Yes	12	Men	Yes	1.75	Housewife	Farmer	Yes	2	0	0	6	0	0	0	Yes	No	No	Yes	Yes	No	No	Tatched grass roof	Tatched grass roof	1	separate place	house doesn't have window	No window	Mud/earth	Pit latrine with shade	Improved (Pit latrine with shade or VIP latrine)	public tab/stand pipe	Public tab/stand pipe	60	30-60 minutes	yourself	Women	Lactating	Health center	Any health facility	3
Zeway area (Edo-Qontoloa)	8	30	4	2	Married	Yes	No	0	Yes	6	Men	Yes	2	Housewife	Farmer	Yes	0	2	5	7	0	2	0	No	No	No	No	Yes	Yes	No	Tatched grass roof	Tatched grass roof	1	separate place	wood shutter	Window	cow dung smeared	No toilet	Unimproved (open defication or traditional pit latrine)	protected well	Protected well	5	< 30 minutes	yourself	Women	Lactating	Health center	Any health facility	3
Zeway area (Edo-Qontoloa)	3	21	9.453	1	Married	No	Yes	8	Yes	10	Men	Yes	3	Housewife	Farmer	Yes	2	3	1	0	0	0	0	Yes	No	Yes	Yes	Yes	No	No	Corrugated iron roof with wood and mud walls	Corrugated iron roof	2	separate place	wood shutter	Window	Mud/earth	Pit latrine with shade	Improved (Pit latrine with shade or VIP latrine)	piped into yard/plot	Other	10	< 30 minutes	yourself	Women	Lactating	Health center	Any health facility	3
Zeway area (Edo-Qontoloa)	6	20	3.453	1	Married	No	No	0	No	0	Men	Yes	1.25	Housewife	Farmer	Yes	1	1	0	0	2	0	0	No	No	No	Yes	Yes	No	No	Tatched grass roof	Tatched grass roof	1	same house, same room	house doesn't have window	No window	Mud/earth	No toilet	Unimproved (open defication or traditional pit latrine)	public tab/stand pipe	Public tab/stand pipe	120	>60 minutes	children	Others	Lactating	Health center	Any health facility	3
Zeway area (Edo-Qontoloa)	4	22	2	2	Married	No	Yes	5	Yes	6	Men	Yes	0.5	Housewife	Farmer	Yes	0	1	0	0	0	0	0	No	No	No	No	No	No	No	Tatched grass roof	Tatched grass roof	1	separate place	house doesn't have window	No window	Mud/earth	Pit latrine with shade	Improved (Pit latrine with shade or VIP latrine)	piped into yard/plot	Other	4	< 30 minutes	employed/ donkey cart	Others	Lactating	Health center	Any health facility	4
Zeway area (Edo-Qontoloa)	7	30	6.453	2	Married	Yes	No	0	Yes	4	Men	Yes	1	Housewife	Farmer	Yes	1	0	0	0	0	0	0	No	No	No	No	No	No	No	Corrugated iron roof with wood and mud walls	Corrugated iron roof	2	separate place	wood shutter	Window	cow dung smeared	Pit latrine with shade	Improved (Pit latrine with shade or VIP latrine)	public tab/stand pipe	Public tab/stand pipe	90	>60 minutes	Yourself and children	Others	Lactating	Health center	Any health facility	3
Zeway area (Edo-Qontoloa)	3	22	5.453	1	Married	Yes	Yes	9	Yes	4	Men	Yes	4	Housewife	Farmer	Yes	2	5	3	7	0	0	5	Yes	No	Yes	No	Yes	No	No	Tatched grass roof	Tatched grass roof	1	separate place	house doesn't have window	No window	Mud/earth	No toilet	Unimproved (open defication or traditional pit latrine)	public tab/stand pipe	Public tab/stand pipe	60	30-60 minutes	yourself	Women	Lactating	Health center	Any health facility	4
Zeway area (Edo-Qontoloa)	4	16	4.453	1	Married	No	No	0	Yes	14	Men	Yes	0.5	Housewife	Civil servant	Yes	2	2	0	3	0	0	0	No	No	No	Yes	Yes	No	No	Tatched grass roof	Tatched grass roof	1	separate place	house doesn't have window	No window	Mud/earth	No toilet	Unimproved (open defication or traditional pit latrine)	public tab/stand pipe	Public tab/stand pipe	30	30-60 minutes	yourself	Women	Lactating	Health center	Any health facility	4
Zeway area (Edo-Qontoloa)	7	30	6	2	Married	No	No	0	Yes	7	Men	Yes	0.75	Housewife	Farmer	Yes	0	2	2	1	1	1	0	Yes	No	No	Yes	Yes	Yes	No	Tatched grass roof	Tatched grass roof	1	separate place	wood shutter	Window	cow dung smeared	traditional pit latrine	Unimproved (open defication or traditional pit latrine)	public tab/stand pipe	Public tab/stand pipe	60	30-60 minutes	Yourself and children	Others	Lactating	Health center	Any health facility	3
Zeway area (Edo-Qontoloa)	4	25	6.453	1	Married	No	No	0	Yes	8	Men	Yes	1	Housewife	Farmer	Yes	2	0	0	0	0	0	0	Yes	No	No	No	Yes	No	No	Tatched grass roof	Tatched grass roof	1	separate place	house doesn't have window	No window	cow dung smeared	Pit latrine with shade	Improved (Pit latrine with shade or VIP latrine)	protected well	Protected well	300	>60 minutes	yourself	Women	Lactating	Health center	Any health facility	3
Zeway area (Edo-Qontoloa)	5	22	10.453	2	Married	No	Yes	4	Yes	5	Men	Yes	1	Housewife	Farmer	Yes	2	2	1	0	1	1	0	No	No	Yes	Yes	Yes	Yes	No	Corrugated iron roof with wood and mud walls	Corrugated iron roof	2	separate place	wood shutter	Window	cow dung smeared	Pit latrine with shade	Improved (Pit latrine with shade or VIP latrine)	protected well	Protected well	4	< 30 minutes	yourself	Women	Lactating	Health center	Any health facility	4
Zeway area (Edo-Qontoloa)	6	27	2	1	Married	No	Yes	4	Yes	5	Women or both	Yes	0.5	Housewife	Farmer	Yes	0	0	2	0	0	0	0	Yes	No	No	No	No	No	No	Tatched grass roof	Tatched grass roof	1	No domestic animals	house doesn't have window	No window	Mud/earth	Pit latrine with shade	Improved (Pit latrine with shade or VIP latrine)	public tab/stand pipe	Public tab/stand pipe	180	>60 minutes	yourself	Women	Lactating	Health center	Any health facility	4
Zeway area (Edo-Qontoloa)	8	30	9	2	Married	No	Yes	2	Yes	14	Men	Yes	1.75	Housewife	Civil servant	Yes	0	2	1	7	0	0	0	Yes	No	Yes	Yes	Yes	No	No	Corrugated iron roof with wood and mud walls	Corrugated iron roof	2	separate place	wood shutter	Window	cow dung smeared	Pit latrine with shade	Improved (Pit latrine with shade or VIP latrine)	protected well	Protected well	5	< 30 minutes	yourself	Women	Lactating	Health center	Any health facility	4
Zeway area (Edo-Qontoloa)	3	25	3	1	Married	No	Yes	3	Yes	5	Men	Yes	0.25	Housewife	Farmer	No	0	0	0	0	0	0	0	Yes	No	No	No	No	No	No	Tatched grass roof	Tatched grass roof	1	No domestic animals	house doesn't have window	No window	Mud/earth	Pit latrine with shade	Improved (Pit latrine with shade or VIP latrine)	public tab/stand pipe	Public tab/stand pipe	5	< 30 minutes	yourself	Women	Lactating	Health center	Any health facility	3
Zeway area (Edo-Qontoloa)	6	22	6.453	2	Married	No	No	0	Yes	6	Men	Yes	2.5	Housewife	Farmer	Yes	2	1	0	0	0	0	0	No	No	Yes	No	Yes	No	No	Walls covered with cement and corrugated iron roof	Corrugated iron roof	2	same house, separate section	wood shutter	Window	Mud/earth	No toilet	Unimproved (open defication or traditional pit latrine)	public tab/stand pipe	Public tab/stand pipe	60	30-60 minutes	Houseband	Others	Lactating	Health center	Any health facility	4
Zeway area (Edo-Qontoloa)	6	28	2	2	Married	No	Yes	4	Yes	4	Men	Yes	1	Housewife	Farmer	Yes	0	0	4	3	0	0	0	No	No	No	No	Yes	No	No	Tatched grass roof	Tatched grass roof	1	same house, separate section	house doesn't have window	No window	Mud/earth	Pit latrine with shade	Improved (Pit latrine with shade or VIP latrine)	public tab/stand pipe	Public tab/stand pipe	60	30-60 minutes	yourself	Women	Lactating	Health center	Any health facility	4
Zeway area (Edo-Qontoloa)	3	21	2	1	Married	No	No	0	Yes	5	Men	Yes	0.25	Housewife	Farmer	No	0	0	0	0	0	0	0	No	No	No	No	No	No	No	Tatched grass roof	Tatched grass roof	1	No domestic animals	house doesn't have window	No window	cow dung smeared	traditional pit latrine	Unimproved (open defication or traditional pit latrine)	public tab/stand pipe	Public tab/stand pipe	120	>60 minutes	children	Others	Lactating	Health center	Any health facility	3
Zeway area (Edo-Qontoloa)	7	30	3	1	Married	No	Yes	8	Yes	6	Men	Yes	0.75	Housewife	Farmer	Yes	0	0	7	5	0	0	0	Yes	No	No	No	Yes	No	No	Tatched grass roof	Tatched grass roof	1	separate place	house doesn't have window	No window	Mud/earth	Pit latrine with shade	Improved (Pit latrine with shade or VIP latrine)	protected well	Protected well	5	< 30 minutes	yourself	Women	Lactating	Health center	Any health facility	3
Zeway area (Edo-Qontoloa)	3	20	4.453	1	Married	Yes	Yes	5	Yes	4	Men	Yes	1	Housewife	Farmer	Yes	1	1	1	4	0	0	0	No	No	Yes	No	Yes	No	No	Tatched grass roof	Tatched grass roof	1	separate place	house doesn't have window	No window	Mud/earth	No toilet	Unimproved (open defication or traditional pit latrine)	public tab/stand pipe	Public tab/stand pipe	20	< 30 minutes	yourself	Women	Lactating	Health center	Any health facility	3
Zeway area (Edo-Qontoloa)	5	20	1	2	Married	No	Yes	9	Yes	9	Men	Yes	0.5	Housewife	Farmer	Yes	0	0	0	0	1	0	1	No	No	No	No	No	No	No	Tatched grass roof	Tatched grass roof	1	No domestic animals	house doesn't have window	No window	Mud/earth	No toilet	Unimproved (open defication or traditional pit latrine)	public tab/stand pipe	Public tab/stand pipe	60	30-60 minutes	yourself	Women	Lactating	Health center	Any health facility	3
Zeway area (Edo-Qontoloa)	7	30	3	2	Married	No	No	0	Yes	4	Men	Yes	1.25	Housewife	Farmer	No	0	0	0	0	0	0	0	No	No	No	Yes	Yes	No	No	Tatched grass roof	Tatched grass roof	1	No domestic animals	house doesn't have window	No window	cow dung smeared	traditional pit latrine	Unimproved (open defication or traditional pit latrine)	unprotected well	Other	180	>60 minutes	employed/ donkey cart	Others	Pregnant	Health center	Any health facility	3
Zeway area (Edo-Qontoloa)	5	25	5.453	2	Married	No	No	0	Yes	9	Men	Yes	0.5	Housewife	Farmer	Yes	2	1	0	7	1	0	0	No	No	Yes	No	Yes	No	No	Tatched grass roof	Tatched grass roof	1	separate place	house doesn't have window	No window	Mud/earth	Pit latrine with shade	Improved (Pit latrine with shade or VIP latrine)	public tab/stand pipe	Public tab/stand pipe	20	< 30 minutes	yourself	Women	Lactating	Health center	Any health facility	3
Zeway area (Edo-Qontoloa)	5	20	4.453	2	Married	No	No	0	Yes	5	Men	No		Housewife	Farmer	Yes	2	1	0	0	0	0	0	No	No	No	No	Yes	No	No	Tatched grass roof	Tatched grass roof	1	separate place	house doesn't have window	No window	Mud/earth	Pit latrine with shade	Improved (Pit latrine with shade or VIP latrine)	protected well	Protected well	15	< 30 minutes	yourself	Women	Lactating	Health center	Any health facility	3
Zeway area (Edo-Qontoloa)	7	32	0	2	Married	Yes	No	0	No	0	Men	Yes	1.25	Housewife	Farmer	Yes	0	0	3	0	1	0	0	No	No	No	No	No	No	No	Tatched grass roof	Tatched grass roof	1	No domestic animals	house doesn't have window	No window	Mud/earth	No toilet	Unimproved (open defication or traditional pit latrine)	protected well	Protected well	60	30-60 minutes	yourself	Women	Non-pregnant and non-lactating	Health center	Any health facility	4
Zeway area (Edo-Qontoloa)	9	28	10.453	1	Married	No	No	0	Yes	7	Men	Yes	1	Housewife	Farmer	Yes	2	3	10	0	1	0	0	Yes	No	Yes	Yes	Yes	Yes	No	Corrugated iron roof with wood and mud walls	Corrugated iron roof	3	separate place	wood shutter	Window	Mud/earth	Pit latrine with shade	Improved (Pit latrine with shade or VIP latrine)	piped into yard/plot	Other	10	< 30 minutes	yourself	Women	Lactating	Health center	Any health facility	4
Zeway area (Edo-Qontoloa)	5	25	3.453	1	Married	No	Yes	4	Yes	4	Men	Yes	2.25	Housewife	Farmer	Yes	1	0	2	0	0	0	0	No	No	No	No	No	No	No	Tatched grass roof	Tatched grass roof	1	same house, same room	house doesn't have window	No window	cow dung smeared	traditional pit latrine	Unimproved (open defication or traditional pit latrine)	protected well	Protected well	10	< 30 minutes	yourself	Women	Lactating	Health center	Any health facility	4
Zeway area (Edo-Qontoloa)	9	30	7.453	1	Married	Yes	No	0	Yes	7	Men	Yes	1	Housewife	Farmer	Yes	2	2	3	2	2	0	0	No	No	No	No	No	Yes	No	Corrugated iron roof with wood and mud walls	Corrugated iron roof	2	separate place	wood shutter	Window	cow dung smeared	Pit latrine with shade	Improved (Pit latrine with shade or VIP latrine)	protected well	Protected well	5	< 30 minutes	children	Others	Lactating	Health center	Any health facility	3
Zeway area (Edo-Qontoloa)	6	25	2	2	Married	No	No	0	Yes	5	Men	Yes	0.75	Housewife	Farmer	No	0	0	0	0	0	0	0	No	No	No	No	Yes	No	No	Tatched grass roof	Tatched grass roof	1	separate place	house doesn't have window	No window	cow dung smeared	No toilet	Unimproved (open defication or traditional pit latrine)	public tab/stand pipe	Public tab/stand pipe	120	>60 minutes	yourself	Women	Lactating	Health post	Any health facility	2
Zeway area (Edo-Qontoloa)	3	20	6.453	1	Married	No	Yes	5	No	0	Men	Yes	0.25	Housewife	Farmer	Yes	1	0	1	0	0	0	0	No	No	No	Yes	No	No	No	Corrugated iron roof with wood and mud walls	Corrugated iron roof	2	No domestic animals	wood shutter	Window	Mud/earth	Pit latrine with shade	Improved (Pit latrine with shade or VIP latrine)	public tab/stand pipe	Public tab/stand pipe	180	>60 minutes	Houseband	Others	Lactating	Health center	Any health facility	4
Zeway area (Edo-Qontoloa)	6	22	4	2	Married	No	Yes	2	Yes	7	Men	Yes	1	Housewife	Farmer	Yes	0	0	1	0	0	0	0	Yes	No	No	Yes	Yes	No	No	Tatched grass roof	Tatched grass roof	1	same house, same room	house doesn't have window	No window	cow dung smeared	No toilet	Unimproved (open defication or traditional pit latrine)	protected well	Protected well	5	< 30 minutes	yourself	Women	Lactating	Health center	Any health facility	2
Zeway area (Edo-Qontoloa)	7	28	1	2	Married	No	No	0	Yes	2	Men	Yes	2	Housewife	Daily Labor	No	0	0	0	0	0	0	0	No	No	No	No	No	No	No	Tatched grass roof	Tatched grass roof	1	No domestic animals	house doesn't have window	No window	cow dung smeared	No toilet	Unimproved (open defication or traditional pit latrine)	protected well	Protected well	10	< 30 minutes	yourself	Women	Lactating	Didn't go anywhere	Didn't go anywhere	0
Zeway area (Edo-Qontoloa)	8	25	8.453	1	Married	Yes	No	0	No	0	Men	Yes	2.5	Farmer	Farmer	Yes	2	3	4	6	2	0	10	Yes	No	Yes	Yes	Yes	Yes	No	Tatched grass roof	Tatched grass roof	1	same house, same room	house doesn't have window	No window	cow dung smeared	Pit latrine with shade	Improved (Pit latrine with shade or VIP latrine)	public tab/stand pipe	Public tab/stand pipe	60	30-60 minutes	yourself	Women	Lactating	Health center	Any health facility	4
Zeway area (Edo-Qontoloa)	6	27	2	2	Married	No	Yes	3	Yes	5	Men	Yes	0.75	Petty trading	Farmer	No	0	0	0	0	0	0	0	No	No	No	Yes	Yes	No	No	Tatched grass roof	Tatched grass roof	1	No domestic animals	house doesn't have window	No window	Mud/earth	No toilet	Unimproved (open defication or traditional pit latrine)	protected well	Protected well	10	< 30 minutes	yourself	Women	Lactating	Health center	Any health facility	2
Zeway area (Edo-Qontoloa)	8	35	4.453	3	Married	No	No	0	Yes	6	Men	Yes	0.74	Housewife	Farmer	Yes	2	2	0	4	0	0	0	No	No	No	No	Yes	No	No	Tatched grass roof	Tatched grass roof	1	separate place	house doesn't have window	No window	cow dung smeared	Pit latrine with shade	Improved (Pit latrine with shade or VIP latrine)	protected well	Protected well	15	< 30 minutes	yourself	Women	Lactating	Health center	Any health facility	3
Zeway area (Edo-Qontoloa)	4	24	7.453	2	Married	No	No	0	No	0	Men	Yes	1	Housewife	Farmer	Yes	2	0	3	0	0	0	0	No	No	No	No	Yes	No	No	Corrugated iron roof with wood and mud walls	Corrugated iron roof	2	separate place	wood shutter	Window	cow dung smeared	Pit latrine with shade	Improved (Pit latrine with shade or VIP latrine)	protected well	Protected well	5	< 30 minutes	yourself	Women	Lactating	Health center	Any health facility	4
Zeway area (Edo-Qontoloa)	8	35	10.453	2	Married	No	No	0	Yes	5	Men	Yes	1	Housewife	Farmer	Yes	2	2	3	2	1	0	0	Yes	No	No	Yes	Yes	Yes	No	Corrugated iron roof with wood and mud walls	Corrugated iron roof	2	separate place	wood shutter	Window	cow dung smeared	Pit latrine with shade	Improved (Pit latrine with shade or VIP latrine)	unprotected well	Other	30	30-60 minutes	yourself	Women	Non-pregnant and non-lactating	Health center	Any health facility	3
Zeway area (Edo-Qontoloa)	4	30	10.453	2	Married	No	Yes	3	Yes	7	Men	Yes	1	Housewife	Farmer	Yes	4	4	3	2	2	0	0	No	No	Yes	Yes	Yes	Yes	No	Corrugated iron roof with wood and mud walls	Corrugated iron roof	2	separate place	wood shutter	Window	cow dung smeared	Pit latrine with shade	Improved (Pit latrine with shade or VIP latrine)	public tab/stand pipe	Public tab/stand pipe	60	30-60 minutes	children	Others	Lactating	Health center	Any health facility	4
Zeway area (Edo-Qontoloa)	4	25	4.453	2	Married	No	Yes	3	Yes	6	Women or both	Yes	1.75	Housewife	Farmer	Yes	2	0	0	4	0	0	0	Yes	No	No	No	No	No	No	Tatched grass roof	Tatched grass roof	1	.	house doesn't have window	No window	Mud/earth	Pit latrine with shade	Improved (Pit latrine with shade or VIP latrine)	public tab/stand pipe	Public tab/stand pipe	30	30-60 minutes	yourself	Women	Lactating	Private hospitals	Any health facility	4
Zeway area (Edo-Qontoloa)	8	30	6.453	2	Married	No	No	0	Yes	7	Men	Yes	0.5	Housewife	Farmer	Yes	1	1	1	1	0	0	0	Yes	No	Yes	Yes	Yes	No	No	Tatched grass roof	Tatched grass roof	1	separate place	house doesn't have window	No window	cow dung smeared	No toilet	Unimproved (open defication or traditional pit latrine)	protected well	Protected well	15	< 30 minutes	Yourself and children	Others	Lactating	Didn't go anywhere	Didn't go anywhere	0
Zeway area (Edo-Qontoloa)	4	19	7.453	2	Married	No	Yes	3	Yes	7	Men	No		Housewife	Farmer	Yes	4	1	1	0	1	0	0	No	No	Yes	No	Yes	Yes	No	Tatched grass roof	Tatched grass roof	1	separate place	house doesn't have window	No window	cow dung smeared	Pit latrine with shade	Improved (Pit latrine with shade or VIP latrine)	protected well	Protected well	15	< 30 minutes	yourself	Women	Lactating	Health center	Any health facility	4
Zeway area (Edo-Qontoloa)	4	28	8.453	2	Married	No	Yes	5	Yes	5	Men	Yes	1	Housewife	Farmer	Yes	2	1	1	1	1	0	0	Yes	No	Yes	Yes	Yes	No	No	Corrugated iron roof with wood and mud walls	Corrugated iron roof	2	separate place	wood shutter	Window	Mud/earth	No toilet	Unimproved (open defication or traditional pit latrine)	public tab/stand pipe	Public tab/stand pipe	20	< 30 minutes	yourself	Women	Lactating	Health center	Any health facility	4
Zeway area (Edo-Qontoloa)	4	22	5.453	2	Married	No	No	0	Yes	4	Men	Yes	0.75	Housewife	Farmer	Yes	2	0	0	2	0	0	0	Yes	No	No	No	Yes	No	No	Tatched grass roof	Tatched grass roof	1	separate place	house doesn't have window	No window	Mud/earth	Pit latrine with shade	Improved (Pit latrine with shade or VIP latrine)	public tab/stand pipe	Public tab/stand pipe	120	>60 minutes	employed/ donkey cart	Others	Lactating	Health center	Any health facility	3
Zeway area (Edo-Qontoloa)	6	23	4.453	2	Married	No	Yes	3	Yes	9	Men	Yes	0.5	Housewife	Farmer	Yes	1	1	1	0	0	0	0	Yes	No	No	Yes	Yes	No	No	Tatched grass roof	Tatched grass roof	1	separate place	house doesn't have window	No window	Mud/earth	traditional pit latrine	Unimproved (open defication or traditional pit latrine)	public tab/stand pipe	Public tab/stand pipe	120	>60 minutes	employed/ donkey cart	Others	Lactating	Health center	Any health facility	3
Zeway area (Edo-Qontoloa)	7	30	0	2	Married	No	No	0	Yes	4	Men	No		Housewife	Farmer	No	0	0	0	0	0	0	0	No	No	No	No	No	No	No	Tatched grass roof	Tatched grass roof	1	No domestic animals	house doesn't have window	No window	Mud/earth	traditional pit latrine	Unimproved (open defication or traditional pit latrine)	public tab/stand pipe	Public tab/stand pipe	120	>60 minutes	yourself	Women	Lactating	Health center	Any health facility	3
Zeway area (Edo-Qontoloa)	6	35	2	2	Married	No	No	0	Yes	6	Men	No		Petty trading	Farmer	Yes	0	0	2	0	0	0	0	No	No	No	No	No	No	No	Tatched grass roof	Tatched grass roof	1	same house, same room	house doesn't have window	No window	cow dung smeared	Pit latrine with shade	Improved (Pit latrine with shade or VIP latrine)	protected well	Protected well	5	< 30 minutes	yourself	Women	Lactating	Health post	Any health facility	3
Zeway area (Edo-Qontoloa)	4	25	5	2	Married	No	No	0	Yes	7	Men	Yes	1.25	Petty trading	Farmer	No	0	0	0	0	0	0	0	No	No	No	Yes	Yes	No	No	Tatched grass roof	Tatched grass roof	1	No domestic animals	house doesn't have window	No window	cow dung smeared	Pit latrine with shade	Improved (Pit latrine with shade or VIP latrine)	protected well	Protected well	5	< 30 minutes	yourself	Women	Non-pregnant and non-lactating	Health post	Any health facility	3
Zeway area (Edo-Qontoloa)	4	22	2.453	2	Married	No	No	0	Yes	4	Men	Yes	0.25	Farmer	.	Yes	1	0	0	0	0	0	0	No	No	No	No	No	No	No	Tatched grass roof	Tatched grass roof	1	separate place	house doesn't have window	No window	Mud/earth	No toilet	Unimproved (open defication or traditional pit latrine)	protected well	Protected well	240	>60 minutes	yourself	Women	Lactating	Health center	Any health facility	4
Zeway area (Edo-Qontoloa)	4	23	1	2	Married	No	Yes	6	Yes	4	Men	Yes	0.5	Housewife	Farmer	Yes	0	0	3	0	0	0	0	No	No	No	No	No	No	No	Tatched grass roof	Tatched grass roof	1	separate place	house doesn't have window	No window	Mud/earth	No toilet	Unimproved (open defication or traditional pit latrine)	protected well	Protected well	240	>60 minutes	yourself	Women	Lactating	Health center	Any health facility	4
Zeway area (Edo-Qontoloa)	10	37	8.453	1	Married	Yes	No	0	Yes	8	Men	Yes	1	Housewife	Farmer	Yes	4	2	0	0	2	0	0	Yes	No	Yes	No	No	Yes	No	Walls covered with cement and corrugated iron roof	Corrugated iron roof	3	.	wood shutter	Window	Mud/earth	Pit latrine with shade	Improved (Pit latrine with shade or VIP latrine)	public tab/stand pipe	Public tab/stand pipe	180	>60 minutes	Houseband	Others	Non-pregnant and non-lactating	Health center	Any health facility	4
Zeway area (Edo-Qontoloa)	5	27	8.453	2	Married	Yes	Yes	12	Yes	7	Men	Yes	1	Housewife	Farmer	Yes	2	3	8	0	0	0	10	Yes	No	No	Yes	Yes	No	No	Corrugated iron roof with wood and mud walls	Corrugated iron roof	2	separate place	wood shutter	Window	Mud/earth	Pit latrine with shade	Improved (Pit latrine with shade or VIP latrine)	protected well	Protected well	60	30-60 minutes	yourself	Women	Lactating	Health center	Any health facility	4
Zeway area (Edo-Qontoloa)	6	25	7.453	2	Married	Yes	No	0	Yes	14	Men	Yes	1	Housewife	Civil servant	Yes	3	2	4	0	2	0	0	No	No	Yes	No	Yes	Yes	No	Corrugated iron roof with wood and mud walls	Corrugated iron roof	2	separate place	wood shutter	Window	Mud/earth	No toilet	Unimproved (open defication or traditional pit latrine)	public tab/stand pipe	Public tab/stand pipe	60	30-60 minutes	yourself	Women	Non-pregnant and non-lactating	Didn't go anywhere	Didn't go anywhere	0
Zeway area (Edo-Qontoloa)	9	30	7.453	2	Married	No	No	0	Yes	4	Men	Yes	1	Housewife	Farmer	Yes	2	2	0	0	2	0	0	Yes	No	No	No	No	No	No	Corrugated iron roof with wood and mud walls	Corrugated iron roof	2	separate place	wood shutter	Window	cow dung smeared	Pit latrine with shade	Improved (Pit latrine with shade or VIP latrine)	unprotected well	Other	120	>60 minutes	yourself	Women	Lactating	Didn't go anywhere	Didn't go anywhere	0
Zeway area (Edo-Qontoloa)	4	24	4	2	Married	No	Yes	4	Yes	7	Men	Yes	0.25	Housewife	Farmer	No	0	0	0	0	0	0	0	No	No	No	Yes	Yes	No	No	Tatched grass roof	Tatched grass roof	1	No domestic animals	house doesn't have window	No window	cow dung smeared	traditional pit latrine	Unimproved (open defication or traditional pit latrine)	public tab/stand pipe	Public tab/stand pipe	60	30-60 minutes	Yourself and husband	Others	Lactating	Health center	Any health facility	2
Zeway area (Edo-Qontoloa)	5	23	5.453	1	Married	No	No	0	Yes	9	Men	No		Housewife	Farmer	Yes	3	0	0	0	0	0	0	Yes	No	Yes	No	Yes	No	No	Tatched grass roof	Tatched grass roof	1	separate place	house doesn't have window	No window	Mud/earth	No toilet	Unimproved (open defication or traditional pit latrine)	protected well	Protected well	120	>60 minutes	Houseband	Others	Lactating	Health center	Any health facility	3
Zeway area (Edo-Qontoloa)	4	25	7	2	Married	No	Yes	5	Yes	8	Men	Yes	0.5	Housewife	Paid employment	No	0	0	0	0	0	0	0	Yes	No	No	Yes	Yes	Yes	No	Tatched grass roof	Tatched grass roof	1	No domestic animals	house doesn't have window	No window	cow dung smeared	Pit latrine with shade	Improved (Pit latrine with shade or VIP latrine)	protected well	Protected well	5	< 30 minutes	yourself	Women	Non-pregnant and non-lactating	Health center	Any health facility	4
Zeway area (Edo-Qontoloa)	9	35	7.453	2	Married	No	No	0	Yes	6	Men	Yes	0.5	Housewife	Farmer	Yes	2	1	0	1	1	1	0	Yes	No	Yes	Yes	Yes	No	No	Tatched grass roof	Tatched grass roof	1	separate place	wood shutter	Window	Mud/earth	Pit latrine with shade	Improved (Pit latrine with shade or VIP latrine)	piped into yard/plot	Other	10	< 30 minutes	children	Others	Lactating	Health center	Any health facility	3
Zeway area (Edo-Qontoloa)	4	20	8.453	2	Married	No	Yes	8	Yes	10	Men	Yes	0.5	Petty trading	Self employed	Yes	2	0	0	0	0	0	0	Yes	No	No	Yes	Yes	No	No	Corrugated iron roof with wood and mud walls	Corrugated iron roof	3	separate place	glass window	Window	Mud/earth	Pit latrine with shade	Improved (Pit latrine with shade or VIP latrine)	protected well	Protected well	5	< 30 minutes	yourself	Women	Lactating	Health center	Any health facility	4
Zeway area (Edo-Qontoloa)	6	22	2.453	1	Married	No	No	0	No	0	Men	Yes	1.25	Housewife	Farmer	Yes	2	2	1	0	1	0	0	No	No	No	No	No	Yes	No	Tatched grass roof	Tatched grass roof	1	same house, separate section	house doesn't have window	No window	Mud/earth	No toilet	Unimproved (open defication or traditional pit latrine)	public tab/stand pipe	Public tab/stand pipe	180	>60 minutes	Houseband	Others	Lactating	Didn't go anywhere	Didn't go anywhere	4
Zeway area (Edo-Qontoloa)	8	30	6.453	1	Married	No	No	0	No	0	Men	Yes	1.5	Housewife	Farmer	Yes	1	1	0	0	0	0	0	Yes	No	No	No	No	No	No	Walls covered with cement and corrugated iron roof	Corrugated iron roof	3	same house, separate section	wood shutter	Window	Mud/earth	Pit latrine with shade	Improved (Pit latrine with shade or VIP latrine)	public tab/stand pipe	Public tab/stand pipe	180	>60 minutes	Houseband	Others	Lactating	Health center	Any health facility	4
Zeway area (Edo-Qontoloa)	9	30	8.453	2	Married	No	No	0	Yes	12	Men	Yes	1.75	Housewife	Farmer	Yes	1	3	2	0	0	0	0	Yes	No	No	No	Yes	No	No	Corrugated iron roof with wood and mud walls	Corrugated iron roof	2	separate place	wood shutter	Window	cow dung smeared	Pit latrine with shade	Improved (Pit latrine with shade or VIP latrine)	protected well	Protected well	5	< 30 minutes	children	Others	Lactating	Health center	Any health facility	3
Zeway area (Edo-Qontoloa)	5	20	5.453	2	Married	No	No	0	Yes	3	Men	Yes	0.75	Housewife	Daily Labor	Yes	2	0	0	0	0	0	0	No	No	Yes	Yes	No	No	No	Tatched grass roof	Tatched grass roof	1	separate place	house doesn't have window	No window	cow dung smeared	No toilet	Unimproved (open defication or traditional pit latrine)	protected well	Protected well	10	< 30 minutes	yourself	Women	Lactating	Health center	Any health facility	4
Zeway area (Edo-Qontoloa)	7	28	2	1	Married	No	No	0	Yes	2	Men	Yes	2	Housewife	Farmer	No	0	0	0	0	0	0	0	No	No	No	No	No	No	No	Tatched grass roof	Tatched grass roof	1	No domestic animals	house doesn't have window	No window	cow dung smeared	Pit latrine with shade	Improved (Pit latrine with shade or VIP latrine)	protected well	Protected well	10	< 30 minutes	yourself	Women	Lactating	Didn't go anywhere	Didn't go anywhere	1
Zeway area (Edo-Qontoloa)	11	30	9.453	1	Married	Yes	No	0	Yes	7	Men	Yes	1.25	daily labor	Farmer	Yes	1	0	0	3	3	0	0	No	No	No	Yes	Yes	Yes	No	Corrugated iron roof with wood and mud walls	Corrugated iron roof	2	separate place	wood shutter	Window	cow dung smeared	Pit latrine with shade	Improved (Pit latrine with shade or VIP latrine)	public tab/stand pipe	Public tab/stand pipe	120	>60 minutes	children	Others	Lactating	Health center	Any health facility	3
Zeway area (Edo-Qontoloa)	7	29	4.453	2	Married	No	No	0	Yes	10	Men	Yes	0.5	daily labor	Farmer	Yes	1	2	0	0	0	0	0	No	No	No	No	No	No	No	Corrugated iron roof with wood and mud walls	Corrugated iron roof	2	separate place	wood shutter	Window	Mud/earth	No toilet	Unimproved (open defication or traditional pit latrine)	surface water (river, stream, dam, lake, pond, irrigation channels)	Other	120	>60 minutes	yourself	Women	Lactating	Health center	Any health facility	3
Zeway area (Edo-Qontoloa)	5	30	6.453	5	Married	Yes	No	0	Yes	6	Men	Yes	0.75	daily labor	Farmer	Yes	2	1	0	3	0	0	0	No	No	Yes	Yes	Yes	No	No	Tatched grass roof	Tatched grass roof	1	separate place	house doesn't have window	No window	cow dung smeared	No toilet	Unimproved (open defication or traditional pit latrine)	public tab/stand pipe	Public tab/stand pipe	120	>60 minutes	employed/ donkey cart	Others	Pregnant	Health center	Any health facility	3
Zeway area (Edo-Qontoloa)	7	20	6.453	1	Married	Yes	No	0	Yes	8	Men	Yes	1.25	Housewife	Farmer	Yes	2	1	0	0	3	0	0	No	No	Yes	No	Yes	Yes	No	Tatched grass roof	Tatched grass roof	1	separate place	house doesn't have window	No window	cow dung smeared	Pit latrine with shade	Improved (Pit latrine with shade or VIP latrine)	public tab/stand pipe	Public tab/stand pipe	60	30-60 minutes	yourself	Women	Lactating	Health center	Any health facility	3
Zeway area (Edo-Qontoloa)	6	25	2	1	Married	No	No	0	No	0	Men	Yes	0.5	Petty trading	Farmer	No	0	0	0	0	0	0	0	No	No	No	No	No	No	No	Corrugated iron roof with wood and mud walls	Corrugated iron roof	1	No domestic animals	wood shutter	Window	Mud/earth	No toilet	Unimproved (open defication or traditional pit latrine)	public tab/stand pipe	Public tab/stand pipe	180	>60 minutes	yourself	Women	Lactating	Didn't go anywhere	Didn't go anywhere	0
Zeway area (Edo-Qontoloa)	5	22	4.453	1	Married	No	Yes	2	Yes	8	Men	Yes	0.5	Housewife	Farmer	Yes	1	1	2	3	0	0	0	No	No	No	Yes	No	No	No	Tatched grass roof	Tatched grass roof	1	separate place	house doesn't have window	No window	cow dung smeared	No toilet	Unimproved (open defication or traditional pit latrine)	public tab/stand pipe	Public tab/stand pipe	60	30-60 minutes	yourself	Women	Lactating	Health center	Any health facility	4
Zeway area (Edo-Qontoloa)	10	27	4.453	1	Married	No	No	0	Yes	6	Men	Yes	1	Housewife	Farmer	Yes	2	1	2	0	1	0	0	No	No	No	No	Yes	Yes	No	Tatched grass roof	Tatched grass roof	1	separate place	house doesn't have window	No window	cow dung smeared	No toilet	Unimproved (open defication or traditional pit latrine)	public tab/stand pipe	Public tab/stand pipe	60	30-60 minutes	Houseband	Others	Lactating	Health center	Any health facility	3
Zeway area (Edo-Qontoloa)	9	30	8	2	Married	No	No	0	Yes	10	Men	Yes	2	Housewife	2 and 4	Yes	0	2	0	0	0	0	0	Yes	No	Yes	Yes	Yes	No	No	Corrugated iron roof with wood and mud walls	Corrugated iron roof	2	separate place	wood shutter	Window	Mud/earth	Pit latrine with shade	Improved (Pit latrine with shade or VIP latrine)	public tab/stand pipe	Public tab/stand pipe	20	< 30 minutes	yourself	Women	Lactating	Health center	Any health facility	2
Zeway area (Edo-Qontoloa)	6	20	8	3	Married	No	No	0	Yes	4	Men	Yes	0.75	Housewife	Farmer	Yes	0	0	0	0	0	0	6	Yes	No	Yes	Yes	Yes	No	No	Corrugated iron roof with wood and mud walls	Corrugated iron roof	3	No domestic animals	wood shutter	Window	Mud/earth	Pit latrine with shade	Improved (Pit latrine with shade or VIP latrine)	public tab/stand pipe	Public tab/stand pipe	60	30-60 minutes	yourself	Women	Lactating	Didn't go anywhere	Didn't go anywhere	0
Zeway area (Edo-Qontoloa)	11	35	9.453	2	Married	No	No	0	Yes	2	Men	Yes	1.25	Housewife	Farmer	Yes	3	2	6	6	3	0	10	Yes	No	Yes	Yes	Yes	Yes	No	Corrugated iron roof with wood and mud walls	Corrugated iron roof	2	separate place	wood shutter	Window	Mud/earth	No toilet	Unimproved (open defication or traditional pit latrine)	public tab/stand pipe	Public tab/stand pipe	60	30-60 minutes	children	Others	Lactating	Didn't go anywhere	Didn't go anywhere	0
Zeway area (Edo-Qontoloa)	7	25	4.453	3	Married	No	No	0	Yes	7	Men	Yes	1	Housewife	Farmer	Yes	2	1	3	0	1	0	0	No	No	No	Yes	Yes	No	No	Tatched grass roof	Tatched grass roof	1	separate place	house doesn't have window	No window	cow dung smeared	No toilet	Unimproved (open defication or traditional pit latrine)	public tab/stand pipe	Public tab/stand pipe	120	>60 minutes	yourself, husband and children	Others	Lactating	Health center	Any health facility	3
Zeway area (Edo-Qontoloa)	8	27	6.453	2	Married	No	No	0	Yes	5	Men	Yes	1.5	Housewife	Farmer	Yes	1	0	2	1	1	1	0	No	No	No	No	Yes	Yes	No	Corrugated iron roof with wood and mud walls	Corrugated iron roof	2	separate place	wood shutter	Window	Mud/earth	No toilet	Unimproved (open defication or traditional pit latrine)	public tab/stand pipe	Public tab/stand pipe	120	>60 minutes	yourself, husband and children	Others	Lactating	Health center	Any health facility	2
Zeway area (Edo-Qontoloa)	4	25	5	1	Married	No	Yes	3	Yes	5	Men	Yes	1	Housewife	Farmer	Yes	0	2	0	0	0	0	0	Yes	No	No	No	Yes	No	No	Tatched grass roof	Tatched grass roof	1	same house, same room	house doesn't have window	No window	cow dung smeared	Pit latrine with shade	Improved (Pit latrine with shade or VIP latrine)	public tab/stand pipe	Public tab/stand pipe	120	>60 minutes	children	Others	Lactating	Health center	Any health facility	3
Zeway area (Edo-Qontoloa)	5	25	5.453	1	Married	No	Yes	3	Yes	2	Men	Yes	0.5	Housewife	Farmer	Yes	2	2	1	0	1	1	0	No	No	No	Yes	Yes	Yes	No	Tatched grass roof	Tatched grass roof	1	separate place	house doesn't have window	No window	Mud/earth	No toilet	Unimproved (open defication or traditional pit latrine)	protected well	Protected well	5	< 30 minutes	yourself	Women	Lactating	Health center	Any health facility	3
Zeway area (Edo-Qontoloa)	5	28	1	2	Married	No	No	0	No	0	Men	Yes	0.5	Housewife	Farmer	No	0	0	0	0	0	0	0	No	No	No	No	No	No	No	Tatched grass roof	Tatched grass roof	1	No domestic animals	house doesn't have window	No window	Mud/earth	No toilet	Unimproved (open defication or traditional pit latrine)	public tab/stand pipe	Public tab/stand pipe	180	>60 minutes	yourself	Women	Non-pregnant and non-lactating	Didn't go anywhere	Didn't go anywhere	0
Zeway area (Edo-Qontoloa)	4	20	4.453	1	Married	No	No	0	No	0	Men	Yes	0.5	Housewife	Farmer	Yes	1	0	0	0	0	0	0	No	No	No	No	Yes	No	No	Tatched grass roof	Tatched grass roof	1	No domestic animals	house doesn't have window	No window	Mud/earth	Pit latrine with shade	Improved (Pit latrine with shade or VIP latrine)	public tab/stand pipe	Public tab/stand pipe	180	>60 minutes	Houseband	Others	Lactating	Government hospitals	Any health facility	4
Zeway area (Edo-Qontoloa)	4	35	2	1	Married	No	No	0	No	0	Men	No		Housewife	Farmer	No	0	0	0	0	0	0	0	Yes	No	No	No	No	No	No	Tatched grass roof	Tatched grass roof	1	No domestic animals	house doesn't have window	No window	Mud/earth	No toilet	Unimproved (open defication or traditional pit latrine)	public tab/stand pipe	Public tab/stand pipe	30	30-60 minutes	yourself	Women	Non-pregnant and non-lactating	Didn't go anywhere	Didn't go anywhere	0
Zeway area (Edo-Qontoloa)	4	35	1	1	Married	No	No	0	Yes	4	Men	Yes	0.75	Housewife	Farmer	No	0	0	0	0	0	0	0	No	No	No	No	No	No	No	Tatched grass roof	Tatched grass roof	1	No domestic animals	house doesn't have window	No window	Mud/earth	traditional pit latrine	Unimproved (open defication or traditional pit latrine)	protected well	Protected well	5	< 30 minutes	yourself	Women	Lactating	Health center	Any health facility	3
Zeway area (Edo-Qontoloa)	4	20	3.453	2	Married	No	Yes	3	Yes	2	Men	Yes	0.5	Housewife	Farmer	Yes	1	0	0	0	0	0	0	No	No	No	No	No	No	No	Tatched grass roof	Tatched grass roof	1	separate place	house doesn't have window	No window	cow dung smeared	No toilet	Unimproved (open defication or traditional pit latrine)	protected well	Protected well	10	< 30 minutes	yourself	Women	Lactating	Health center	Any health facility	4
Zeway area (Edo-Qontoloa)	9	30	3	1	Married	No	No	0	Yes	7	Men	Yes	1	Housewife	Farmer	Yes	0	0	0	1	2	0	0	Yes	No	No	Yes	No	No	No	Tatched grass roof	Tatched grass roof	1	separate place	house doesn't have window	No window	cow dung smeared	No toilet	Unimproved (open defication or traditional pit latrine)	protected well	Protected well	10	< 30 minutes	yourself	Women	Lactating	Didn't go anywhere	Didn't go anywhere	0
Zeway area (Edo-Qontoloa)	10	40	9.453	1	Married	No	Yes	1	Yes	2	Men	Yes	1	Housewife	Farmer	Yes	4	2	0	1	1	0	0	Yes	No	No	No	Yes	Yes	No	Corrugated iron roof with wood and mud walls	Corrugated iron roof	2	separate place	wood shutter	Window	cow dung smeared	Pit latrine with shade	Improved (Pit latrine with shade or VIP latrine)	protected well	Protected well	30	30-60 minutes	yourself	Women	Lactating	Health center	Any health facility	3
Zeway area (Edo-Qontoloa)	3	22	4.453	1	Married	No	Yes	2	Yes	9	Men	Yes	0.25	Housewife	Farmer	Yes	1	0	0	0	0	0	0	No	No	No	No	No	No	No	Tatched grass roof	Tatched grass roof	1	separate place	house doesn't have window	No window	cow dung smeared	Pit latrine with shade	Improved (Pit latrine with shade or VIP latrine)	protected well	Protected well	10	< 30 minutes	yourself	Women	Lactating	Health center	Any health facility	2
Zeway area (Edo-Qontoloa)	5	22	8.453	2	Married	No	Yes	8	Yes	9	Men	Yes	0.75	Housewife	Farmer	Yes	2	1	4	0	0	0	15	Yes	No	No	Yes	Yes	No	No	Corrugated iron roof with wood and mud walls	Corrugated iron roof	2	separate place	wood shutter	Window	Mud/earth	Pit latrine with shade	Improved (Pit latrine with shade or VIP latrine)	protected well	Protected well	60	30-60 minutes	yourself	Women	Lactating	Didn't go anywhere	Didn't go anywhere	0
Zeway area (Edo-Qontoloa)	10	35	10.453	2	Married	No	No	0	No	0	Men	Yes	2	Housewife	Self employed	Yes	2	2	0	4	2	0	0	Yes	No	Yes	Yes	Yes	Yes	No	Corrugated iron roof with wood and mud walls	Corrugated iron roof	2	separate place	wood shutter	Window	cow dung smeared	No toilet	Unimproved (open defication or traditional pit latrine)	public tab/stand pipe	Public tab/stand pipe	120	>60 minutes	children	Others	Lactating	Health center	Any health facility	1
Zeway area (Edo-Qontoloa)	7	27	8.453	1	Married	No	No	0	Yes	9	Men	Yes	1	Housewife	Farmer	Yes	2	1	0	0	1	0	0	Yes	No	Yes	No	Yes	No	No	Corrugated iron roof with wood and mud walls	Corrugated iron roof	3	separate place	wood shutter	Window	Mud/earth	Pit latrine with shade	Improved (Pit latrine with shade or VIP latrine)	public tab/stand pipe	Public tab/stand pipe	20	< 30 minutes	yourself	Women	Lactating	Health center	Any health facility	2
Zeway area (Edo-Qontoloa)	8	35	8.453	2	Married	No	No	0	No	0	Men	Yes	1	Housewife	Farmer	Yes	2	1	3	0	1	0	0	Yes	No	Yes	No	Yes	No	No	Corrugated iron roof with wood and mud walls	Corrugated iron roof	3	separate place	wood shutter	Window	Mud/earth	Pit latrine with shade	Improved (Pit latrine with shade or VIP latrine)	public tab/stand pipe	Public tab/stand pipe	20	< 30 minutes	yourself	Women	Non-pregnant and non-lactating	Health center	Any health facility	3
Zeway area (Edo-Qontoloa)	9	35	8.453	2	Married	Yes	No	0	No	0	Men	Yes	1	Housewife	Farmer	Yes	2	3	6	3	1	1	0	No	No	No	No	Yes	Yes	No	Corrugated iron roof with wood and mud walls	Corrugated iron roof	2	same house, separate section	wood shutter	Window	cow dung smeared	Pit latrine with shade	Improved (Pit latrine with shade or VIP latrine)	protected well	Protected well	10	< 30 minutes	yourself	Women	Pregnant	Health center	Any health facility	4
Zeway area (Edo-Qontoloa)	8	30	9.453	2	Married	No	No	0	No	0	Men	Yes	1.5	Housewife	Farmer	Yes	3	3	3	0	2	0	0	No	No	No	Yes	Yes	Yes	No	Corrugated iron roof with wood and mud walls	Corrugated iron roof	2	separate place	wood shutter	Window	cow dung smeared	Pit latrine with shade	Improved (Pit latrine with shade or VIP latrine)	piped into yard/plot	Other	5	< 30 minutes	children	Others	Pregnant	Health center	Any health facility	3
Zeway area (Edo-Qontoloa)	6	30	1	1	Married	No	Yes	6	Yes	3	Men	Yes	0.75	Petty trading	Farmer	Yes	0	0	3	6	0	0	0	No	No	No	No	No	No	No	Tatched grass roof	Tatched grass roof	1	same house, same room	house doesn't have window	No window	cow dung smeared	No toilet	Unimproved (open defication or traditional pit latrine)	public tab/stand pipe	Public tab/stand pipe	60	30-60 minutes	yourself	Women	Pregnant	Health center	Any health facility	3
Zeway area (Edo-Qontoloa)	7	29	7.453	3	Married	No	No	0	No	0	Men	Yes	0.75	Housewife	Farmer	Yes	2	3	2	3	2	0	0	No	No	No	Yes	Yes	Yes	No	Corrugated iron roof with wood and mud walls	Corrugated iron roof	2	separate place	wood shutter	Window	Mud/earth	No toilet	Unimproved (open defication or traditional pit latrine)	protected well	Protected well	30	30-60 minutes	yourself	Women	Lactating	Health center	Any health facility	2
Zeway area (Edo-Qontoloa)	6	30	3	2	Married	No	No	0	No	0	Men	Yes	0.25	Housewife	Self employed	No	0	0	0	0	0	0	0	No	No	No	Yes	No	No	No	Tatched grass roof	Tatched grass roof	1	No domestic animals	house doesn't have window	No window	cow dung smeared	Pit latrine with shade	Improved (Pit latrine with shade or VIP latrine)	protected well	Protected well	20	< 30 minutes	Houseband	Others	Non-pregnant and non-lactating	Health center	Any health facility	3
Zeway area (Edo-Qontoloa)	9	38	8.453	1	Widowed	Yes	No	0	No	0	Women or both	Yes	1.5	Farmer	Farmer	Yes	1	1	1	0	0	0	0	Yes	No	No	No	Yes	No	No	Corrugated iron roof with wood and mud walls	Corrugated iron roof	2	separate place	wood shutter	Window	cow dung smeared	Pit latrine with shade	Improved (Pit latrine with shade or VIP latrine)	protected well	Protected well	10	< 30 minutes	children	Others	Non-pregnant and non-lactating	Health center	Any health facility	4
Zeway area (Edo-Qontoloa)	6	32	4.453	1	Married	No	No	0	Yes	4	Men	Yes	1	Housewife	Farmer	Yes	2	1	0	0	0	0	0	No	No	No	Yes	No	No	No	Tatched grass roof	Tatched grass roof	1	separate place	house doesn't have window	No window	cow dung smeared	Pit latrine with shade	Improved (Pit latrine with shade or VIP latrine)	protected well	Protected well	5	< 30 minutes	yourself	Women	Pregnant	Health center	Any health facility	3
Zeway area (Edo-Qontoloa)	6	28	6.453	1	Married	No	Yes	1	Yes	6	Men	Yes	2	Housewife	Farmer	Yes	2	1	1	0	0	0	0	No	No	Yes	Yes	Yes	Yes	No	Tatched grass roof	Tatched grass roof	1	separate place	house doesn't have window	No window	cow dung smeared	traditional pit latrine	Unimproved (open defication or traditional pit latrine)	protected well	Protected well	180	>60 minutes	maid and rented donkey cart	Others	Pregnant	Health center	Any health facility	3
Zeway area (Edo-Qontoloa)	2	28	3	1	Divorced	No	No	0	No	0	Women or both	No		Farmer	Civil servant	No	0	0	0	0	0	0	0	Yes	No	No	No	No	No	No	Tatched grass roof	Tatched grass roof	1	Other	house doesn't have window	No window	Mud/earth	Pit latrine with shade	Improved (Pit latrine with shade or VIP latrine)	public tab/stand pipe	Public tab/stand pipe	180	>60 minutes	yourself	Women	Lactating	Didn't go anywhere	Didn't go anywhere	4
Zeway area (Edo-Qontoloa)	8	40	1	1	Married	No	No	0	No	0	Men	Yes	2	Housewife	Farmer	No	0	0	0	0	0	0	0	No	.	No	No	No	No	No	Tatched grass roof	Tatched grass roof	1	No domestic animals	house doesn't have window	No window	Mud/earth	Pit latrine with shade	Improved (Pit latrine with shade or VIP latrine)	protected well	Protected well	240	>60 minutes	yourself	Women	Non-pregnant and non-lactating	Health center	Any health facility	4
Zeway area (Edo-Qontoloa)	10	38	2.453	1	Married	No	No	0	Yes	4	Men	Yes	2	Housewife	Farmer	Yes	2	0	0	0	0	0	0	No	No	No	No	Yes	No	No	Tatched grass roof	Tatched grass roof	1	separate place	house doesn't have window	No window	Mud/earth	No toilet	Unimproved (open defication or traditional pit latrine)	protected well	Protected well	240	>60 minutes	yourself	Women	Non-pregnant and non-lactating	Health center	Any health facility	4
Zeway area (Edo-Qontoloa)	7	30	4.453	1	Married	No	No	0	Yes	6	Men	Yes	0.25	Housewife	Farmer	Yes	2	2	0	0	0	0	0	No	No	No	No	No	No	No	Corrugated iron roof with wood and mud walls	Corrugated iron roof	2	separate place	wood shutter	Window	Mud/earth	No toilet	Unimproved (open defication or traditional pit latrine)	protected well	Protected well	240	>60 minutes	yourself	Women	Lactating	Health center	Any health facility	4
Zeway area (Edo-Qontoloa)	6	25	1	1	Married	No	No	0	No	0	Men	No		Housewife	Daily Labor	No	0	0	0	0	0	0	0	No	No	No	No	No	No	No	Tatched grass roof	Tatched grass roof	1	No domestic animals	house doesn't have window	No window	cow dung smeared	No toilet	Unimproved (open defication or traditional pit latrine)	protected well	Protected well	5	< 30 minutes	yourself	Women	Lactating	Didn't go anywhere	Didn't go anywhere	0
Zeway area (Edo-Qontoloa)	10	27	9.453	2	Married	No	No	0	Yes	2	Men	Yes	1	Housewife	Farmer	Yes	4	1	0	0	1	0	0	Yes	No	No	Yes	Yes	Yes	Yes	Corrugated iron roof with wood and mud walls	Corrugated iron roof	3	separate place	glass window	Window	Mud/earth	Pit latrine with shade	Improved (Pit latrine with shade or VIP latrine)	protected well	Protected well	5	< 30 minutes	yourself	Women	Pregnant	Health center	Any health facility	3
Zeway area (Edo-Qontoloa)	8	30	9.453	1	Married	Yes	Yes	5	Yes	4	Men	Yes	1.25	Petty trading	Farmer	Yes	1	1	0	0	0	0	0	Yes	No	No	Yes	Yes	No	No	Corrugated iron roof with wood and mud walls	Corrugated iron roof	2	separate place	wood shutter	Window	cow dung smeared	Pit latrine with shade	Improved (Pit latrine with shade or VIP latrine)	protected well	Protected well	5	< 30 minutes	children	Others	Non-pregnant and non-lactating	Didn't go anywhere	Didn't go anywhere	0
Zeway area (Edo-Qontoloa)	9	30	10.453	1	Married	No	No	0	No	0	Men	No		Petty trading	Farmer	Yes	2	0	5	1	1	0	0	Yes	No	Yes	Yes	Yes	Yes	No	Corrugated iron roof with wood and mud walls	Corrugated iron roof	2	separate place	wood shutter	Window	Mud/earth	Pit latrine with shade	Improved (Pit latrine with shade or VIP latrine)	protected well	Protected well	5	< 30 minutes	children	Others	Non-pregnant and non-lactating	Health center	Any health facility	4
Zeway area (Edo-Qontoloa)	4	35	1	1	Widowed	No	No	0	No	0	Women or both	Yes	0.25	Housewife	Dead	No	0	0	0	0	0	0	0	No	No	No	No	No	No	No	Tatched grass roof	Tatched grass roof	1	No domestic animals	house doesn't have window	No window	Mud/earth	No toilet	Unimproved (open defication or traditional pit latrine)	public tab/stand pipe	Public tab/stand pipe	15	< 30 minutes	yourself	Women	Pregnant and lactating	Health center	Any health facility	3
Zeway area (Edo-Qontoloa)	9	32	9.453	3	Married	Yes	No	0	Yes	5	Men	Yes	1	Housewife	Farmer	Yes	1	1	0	2	0	0	0	Yes	No	Yes	No	Yes	No	No	Corrugated iron roof with wood and mud walls	Corrugated iron roof	3	separate place	wood shutter	Window	cow dung smeared	Pit latrine with shade	Improved (Pit latrine with shade or VIP latrine)	public tab/stand pipe	Public tab/stand pipe	30	30-60 minutes	yourself	Women	Pregnant	Health center	Any health facility	3
Zeway area (Edo-Qontoloa)	4	30	3.453	1	Married	No	No	0	No	0	Men	Yes	0.5	Housewife	Farmer	Yes	1	0	0	0	0	0	2	No	No	No	No	No	No	No	Tatched grass roof	Tatched grass roof	1	same house, separate section	house doesn't have window	No window	cow dung smeared	traditional pit latrine	Unimproved (open defication or traditional pit latrine)	unprotected well	Other	30	30-60 minutes	yourself	Women	Lactating	Didn't go anywhere	Didn't go anywhere	0
Zeway area (Edo-Qontoloa)	7	40	4	1	Married	No	No	0	No	0	Men	Yes	0.5	Housewife	Farmer	No	0	0	0	0	0	0	0	No	No	No	No	Yes	No	No	Corrugated iron roof with wood and mud walls	Corrugated iron roof	1	No domestic animals	wood shutter	Window	cow dung smeared	traditional pit latrine	Unimproved (open defication or traditional pit latrine)	public tab/stand pipe	Public tab/stand pipe	120	>60 minutes	employed/ donkey cart	Others	Non-pregnant and non-lactating	Didn't go anywhere	Didn't go anywhere	0
Zeway area (Edo-Qontoloa)	7	35	7.453	1	Married	Yes	No	0	Yes	5	Men	Yes	5	Housewife	Farmer	Yes	1	0	0	0	2	0	0	No	No	No	Yes	Yes	No	No	Corrugated iron roof with wood and mud walls	Corrugated iron roof	2	separate place	wood shutter	Window	cow dung smeared	No toilet	Unimproved (open defication or traditional pit latrine)	protected well	Protected well	2	< 30 minutes	yourself	Women	Non-pregnant and non-lactating	Didn't go anywhere	Didn't go anywhere	0
Zeway area (Edo-Qontoloa)	5	30	2	1	Divorced	No	No	0	No	0	Women or both	Yes	0.25	daily labor	Civil servant	No	0	0	0	0	0	0	0	Yes	No	No	No	No	No	No	Tatched grass roof	Tatched grass roof	1	No domestic animals	house doesn't have window	No window	Mud/earth	traditional pit latrine	Unimproved (open defication or traditional pit latrine)	protected well	Protected well	5	< 30 minutes	Houseband	Others	Non-pregnant and non-lactating	Health center	Any health facility	3
Zeway area (Edo-Qontoloa)	6	27	1	1	Married	No	No	0	Yes	4	Men	No		Housewife	Agricultural Labor	Yes	0	0	1	0	0	0	0	No	No	No	No	No	No	No	Tatched grass roof	Tatched grass roof	1	separate place	house doesn't have window	No window	cow dung smeared	No toilet	Unimproved (open defication or traditional pit latrine)	protected well	Protected well	30	30-60 minutes	children	Others	Pregnant	Health post	Any health facility	3
Zeway area (Edo-Qontoloa)	6	25	6.453	1	Married	No	Yes	5	Yes	6	Men	Yes	0.5	Housewife	Farmer	Yes	1	0	0	0	0	0	0	Yes	No	No	Yes	Yes	No	No	Tatched grass roof	Tatched grass roof	1	separate place	house doesn't have window	No window	cow dung smeared	Pit latrine with shade	Improved (Pit latrine with shade or VIP latrine)	protected well	Protected well	10	< 30 minutes	yourself	Women	Non-pregnant and non-lactating	Health center	Any health facility	4
Zeway area (Edo-Qontoloa)	8	38	6.453	1	Married	Yes	No	0	Yes	3	Men	Yes	3.75	Housewife	Farmer	Yes	4	5	0	10	2	0	0	No	No	Yes	No	Yes	Yes	No	Tatched grass roof	Tatched grass roof	1	separate place	house doesn't have window	No window	cow dung smeared	Pit latrine with shade	Improved (Pit latrine with shade or VIP latrine)	protected well	Protected well	3	< 30 minutes	yourself	Women	Pregnant	Health center	Any health facility	5
Zeway area (Edo-Qontoloa)	7	35	5.453	2	Married	No	No	0	Yes	4	Men	Yes	1.25	Housewife	Farmer	Yes	2	1	1	3	0	0	0	No	No	Yes	Yes	No	No	No	Tatched grass roof	Tatched grass roof	1	separate place	house doesn't have window	No window	cow dung smeared	Pit latrine with shade	Improved (Pit latrine with shade or VIP latrine)	protected well	Protected well	5	< 30 minutes	children	Others	Lactating	Health center	Any health facility	4
Zeway area (Edo-Qontoloa)	4	24	2	1	Married	No	No	0	Yes	5	Men	Yes	0.75	Housewife	Farmer	Yes	0	1	2	0	0	0	0	Yes	No	No	No	No	No	No	Tatched grass roof	Tatched grass roof	1	separate place	house doesn't have window	No window	Mud/earth	No toilet	Unimproved (open defication or traditional pit latrine)	protected well	Protected well	240	>60 minutes	yourself	Women	Pregnant	Health center	Any health facility	4
Zeway area (Edo-Qontoloa)	5	27	3	1	Married	No	No	0	Yes	7	Men	Yes	0.5	Housewife	Farmer	Yes	0	1	3	0	0	0	0	Yes	No	No	No	No	No	No	Tatched grass roof	Tatched grass roof	1	separate place	house doesn't have window	No window	Mud/earth	Pit latrine with shade	Improved (Pit latrine with shade or VIP latrine)	public tab/stand pipe	Public tab/stand pipe	180	>60 minutes	Houseband	Others	Non-pregnant and non-lactating	Didn't go anywhere	Didn't go anywhere	4
Zeway area (Edo-Qontoloa)	9	32	8.453	1	Married	No	No	0	Yes	8	Women or both	Yes	2	Housewife	Civil servant	Yes	4	3	2	5	4	0	0	Yes	No	Yes	No	No	Yes	No	Corrugated iron roof with wood and mud walls	Corrugated iron roof	2	separate place	wood shutter	Window	Mud/earth	Pit latrine with shade	Improved (Pit latrine with shade or VIP latrine)	public tab/stand pipe	Public tab/stand pipe	180	>60 minutes	Houseband	Others	Non-pregnant and non-lactating	Didn't go anywhere	Didn't go anywhere	0
Zeway area (Edo-Qontoloa)	8	38	0	2	Married	No	No	0	Yes	7	Men	Yes	1	Housewife	Farmer	Yes	0	0	0	10	0	0	0	No	No	No	No	No	No	No	Tatched grass roof	Tatched grass roof	1	same house, separate section	house doesn't have window	No window	Mud/earth	No toilet	Unimproved (open defication or traditional pit latrine)	protected well	Protected well	120	>60 minutes	yourself	Women	Non-pregnant and non-lactating	Didn't go anywhere	Didn't go anywhere	0
Zeway area (Edo-Qontoloa)	7	35	1.453	1	Married	Yes	Yes	8	Yes	4	Men	Yes	0.75	Housewife	Farmer	Yes	1	1	0	0	0	0	0	No	No	No	No	No	No	No	Tatched grass roof	Tatched grass roof	1	separate place	house doesn't have window	No window	Mud/earth	traditional pit latrine	Unimproved (open defication or traditional pit latrine)	protected well	Protected well	240	>60 minutes	children	Others	Non-pregnant and non-lactating	Didn't go anywhere	Didn't go anywhere	0
Zeway area (Edo-Qontoloa)	7	35	6.453	1	Married	No	No	0	No	0	Men	Yes	1.5	Farmer	Farmer	Yes	1	1	1	0	0	0	0	Yes	No	No	No	No	No	No	Corrugated iron roof with wood and mud walls	Corrugated iron roof	2	separate place	wood shutter	Window	Mud/earth	Pit latrine with shade	Improved (Pit latrine with shade or VIP latrine)	public tab/stand pipe	Public tab/stand pipe	180	>60 minutes	yourself	Women	Non-pregnant and non-lactating	Didn't go anywhere	Didn't go anywhere	4
Zeway area (Edo-Qontoloa)	3	22	3.453	1	Married	No	Yes	7	Yes	9	Men	Yes	0.5	Housewife	Farmer	Yes	1	0	0	0	1	0	0	No	No	No	No	No	No	No	Tatched grass roof	Tatched grass roof	1	separate place	wood shutter	Window	Mud/earth	No toilet	Unimproved (open defication or traditional pit latrine)	public tab/stand pipe	Public tab/stand pipe	60	30-60 minutes	yourself	Women	Lactating	Health center	Any health facility	4
Zeway area (Edo-Qontoloa)	8	25	4	1	Married	No	No	0	Yes	2	Men	Yes	1	Housewife	Farmer	Yes	0	1	1	2	0	0	5	No	No	Yes	Yes	Yes	No	No	Tatched grass roof	Tatched grass roof	1	separate place	house doesn't have window	No window	cow dung smeared	traditional pit latrine	Unimproved (open defication or traditional pit latrine)	public tab/stand pipe	Public tab/stand pipe	120	>60 minutes	yourself	Women	Non-pregnant and non-lactating	Health center	Any health facility	4
Zeway area (Edo-Qontoloa)	4	25	2.453	1	Married	No	Yes	3	Yes	3	Men	Yes	1	Housewife	Farmer	Yes	1	2	2	0	0	0	0	No	No	No	No	No	No	No	Tatched grass roof	Tatched grass roof	1	separate place	house doesn't have window	No window	Mud/earth	traditional pit latrine	Unimproved (open defication or traditional pit latrine)	public tab/stand pipe	Public tab/stand pipe	60	30-60 minutes	employed/ donkey cart	Others	Non-pregnant and non-lactating	Health center	Any health facility	2
Zeway area (Edo-Qontoloa)	6	23	7.453	1	Married	No	No	0	Yes	3	Men	No		Housewife	Farmer	Yes	1	3	0	0	0	0	0	No	No	No	No	Yes	No	No	Corrugated iron roof with wood and mud walls	Corrugated iron roof	2	separate place	wood shutter	Window	cow dung smeared	Pit latrine with shade	Improved (Pit latrine with shade or VIP latrine)	protected well	Protected well	30	30-60 minutes	yourself	Women	Non-pregnant and non-lactating	Health center	Any health facility	3
Zeway area (Edo-Qontoloa)	6	25	5	1	Married	No	Yes	6	Yes	1	Men	Yes	0.75	Housewife	Farmer	Yes	0	0	4	0	2	0	0	No	No	No	No	Yes	Yes	No	Corrugated iron roof with wood and mud walls	Corrugated iron roof	1	separate place	wood shutter	Window	cow dung smeared	No toilet	Unimproved (open defication or traditional pit latrine)	public tab/stand pipe	Public tab/stand pipe	180	>60 minutes	yourself	Women	Lactating	Health center	Any health facility	3
Zeway area (Edo-Qontoloa)	6	20	3.453	2	Married	Yes	Yes	4	Yes	2	Men	Yes	1	Housewife	Farmer	Yes	1	0	1	1	0	0	0	No	No	No	No	Yes	No	No	Tatched grass roof	Tatched grass roof	1	separate place	house doesn't have window	No window	cow dung smeared	traditional pit latrine	Unimproved (open defication or traditional pit latrine)	piped into yard/plot	Other	120	>60 minutes	yourself	Women	Lactating	Health center	Any health facility	4
Zeway area (Edo-Qontoloa)	10	30	9.453	1	Married	No	Yes	4	Yes	5	Women or both	Yes	2.5	Petty trading	Farmer	Yes	1	1	0	0	0	0	0	Yes	No	No	Yes	Yes	No	No	Corrugated iron roof with wood and mud walls	Corrugated iron roof	2	separate place	wood shutter	Window	cow dung smeared	Pit latrine with shade	Improved (Pit latrine with shade or VIP latrine)	public tab/stand pipe	Public tab/stand pipe	120	>60 minutes	yourself	Women	Lactating	Health center	Any health facility	3
Zeway area (Edo-Qontoloa)	5	20	3	2	Married	No	No	0	No	0	Men	Yes	1	daily labor	Farmer	No	0	0	0	0	0	0	0	No	No	No	No	No	No	No	Tatched grass roof	Tatched grass roof	1	No domestic animals	house doesn't have window	No window	cow dung smeared	Pit latrine with shade	Improved (Pit latrine with shade or VIP latrine)	protected well	Protected well	10	< 30 minutes	yourself	Women	Non-pregnant and non-lactating	Health center	Any health facility	3
Zeway area (Edo-Qontoloa)	3	30	2	1	Widowed	No	No	0	No	0	Women or both	Yes	0.5	daily labor	Dead	Yes	0	1	0	0	0	0	0	No	No	No	No	No	No	No	Tatched grass roof	Tatched grass roof	1	separate place	house doesn't have window	No window	Mud/earth	Pit latrine with shade	Improved (Pit latrine with shade or VIP latrine)	protected well	Protected well	30	30-60 minutes	yourself	Women	Non-pregnant and non-lactating	Health center	Any health facility	3
Zeway area (Edo-Qontoloa)	7	35	6.453	1	Married	No	No	0	Yes	2	Men	Yes	0.75	Housewife	Farmer	Yes	2	0	0	0	2	0	0	Yes	No	Yes	Yes	Yes	No	No	Tatched grass roof	Tatched grass roof	1	separate place	house doesn't have window	No window	cow dung smeared	traditional pit latrine	Unimproved (open defication or traditional pit latrine)	protected well	Protected well	5	< 30 minutes	children	Others	Non-pregnant and non-lactating	Health center	Any health facility	4
Zeway area (Edo-Qontoloa)	7	28	7	1	Married	No	Yes	4	Yes	7	Men	Yes	1	Housewife	Farmer	No	0	0	0	0	0	0	0	Yes	No	No	Yes	No	No	No	Corrugated iron roof with wood and mud walls	Corrugated iron roof	2	No domestic animals	iron window	Window	cow dung smeared	Pit latrine with shade	Improved (Pit latrine with shade or VIP latrine)	protected well	Protected well	40	30-60 minutes	children	Others	Lactating	Health center	Any health facility	3
Zeway area (Edo-Qontoloa)	5	22	3	1	Married	Yes	No	0	Yes	6	Men	Yes	1.5	Housewife	Farmer	Yes	0	0	2	0	0	0	0	No	No	No	Yes	No	No	No	Tatched grass roof	Tatched grass roof	1	separate place	house doesn't have window	No window	cow dung smeared	No toilet	Unimproved (open defication or traditional pit latrine)	protected well	Protected well	10	< 30 minutes	yourself	Women	Non-pregnant and non-lactating	Health center	Any health facility	3
Zeway area (Edo-Qontoloa)	3	20	5	1	Married	No	Yes	9	Yes	12	Men	Yes	1.5	Housewife	Farmer	Yes	0	1	0	0	0	0	0	Yes	No	No	Yes	Yes	No	No	Tatched grass roof	Tatched grass roof	1	separate place	house doesn't have window	No window	cow dung smeared	traditional pit latrine	Unimproved (open defication or traditional pit latrine)	protected well	Protected well	5	< 30 minutes	children	Others	Pregnant	Health center	Any health facility	3
Zeway area (Edo-Qontoloa)	11	38	3.453	1	Married	No	No	0	Yes	3	Men	No		Housewife	Farmer	Yes	4	5	0	0	0	0	0	No	No	No	No	Yes	No	No	Tatched grass roof	Tatched grass roof	1	separate place	house doesn't have window	No window	cow dung smeared	traditional pit latrine	Unimproved (open defication or traditional pit latrine)	protected well	Protected well	3	< 30 minutes	yourself	Women	Non-pregnant and non-lactating	Health center	Any health facility	3
Zeway area (Edo-Qontoloa)	8	38	10.453	1	Married	No	Yes	3	Yes	4	Men	Yes	2	Housewife	Farmer	Yes	2	1	2	1	2	0	0	No	No	Yes	Yes	Yes	Yes	No	Corrugated iron roof with wood and mud walls	Corrugated iron roof	2	separate place	wood shutter	Window	cow dung smeared	Pit latrine with shade	Improved (Pit latrine with shade or VIP latrine)	protected well	Protected well	3	< 30 minutes	yourself	Women	Non-pregnant and non-lactating	Health center	Any health facility	4
Zeway area (Edo-Qontoloa)	8	29	2.453	1	Married	Yes	No	0	No	0	Men	Yes	1	Housewife	Farmer	Yes	2	1	0	0	0	0	0	No	No	No	No	No	No	No	Tatched grass roof	Tatched grass roof	1	separate place	house doesn't have window	No window	cow dung smeared	traditional pit latrine	Unimproved (open defication or traditional pit latrine)	protected well	Protected well	10	< 30 minutes	yourself	Women	Non-pregnant and non-lactating	Health post	Any health facility	2
Zeway area (Edo-Qontoloa)	8	30	7	1	Married	Yes	No	0	Yes	6	Men	Yes	1.5	Housewife	Farmer	Yes	0	0	5	2	0	0	0	Yes	No	Yes	No	Yes	No	No	Corrugated iron roof with wood and mud walls	Corrugated iron roof	2	separate place	wood shutter	Window	Mud/earth	Pit latrine with shade	Improved (Pit latrine with shade or VIP latrine)	piped into yard/plot	Other	10	< 30 minutes	children	Others	Non-pregnant and non-lactating	Health center	Any health facility	4
Zeway area (Edo-Qontoloa)	7	30	10.453	1	Married	No	No	0	Yes	12	Men	Yes	0.5	Housewife	2 and 4	Yes	1	1	0	0	0	1	0	Yes	No	Yes	Yes	Yes	Yes	No	Corrugated iron roof with wood and mud walls	Corrugated iron roof	2	separate place	wood shutter	Window	Mud/earth	Pit latrine with shade	Improved (Pit latrine with shade or VIP latrine)	piped into yard/plot	Other	10	< 30 minutes	yourself	Women	Lactating	Health center	Any health facility	4
Zeway area (Edo-Qontoloa)	6	30	9.453	1	Married	No	No	0	No	0	Men	Yes	0.75	Housewife	Farmer	Yes	1	2	1	0	0	0	0	Yes	No	Yes	Yes	Yes	No	No	Corrugated iron roof with wood and mud walls	Corrugated iron roof	2	separate place	wood shutter	Window	Mud/earth	Pit latrine with shade	Improved (Pit latrine with shade or VIP latrine)	public tab/stand pipe	Public tab/stand pipe	10	< 30 minutes	yourself	Women	Non-pregnant and non-lactating	Health center	Any health facility	3
Zeway area (Edo-Qontoloa)	6	35	10.453	1	Married	No	No	0	Yes	2	Men	Yes	1.5	Housewife	Farmer	Yes	4	1	1	0	2	0	0	Yes	No	Yes	Yes	Yes	Yes	No	Corrugated iron roof with wood and mud walls	Corrugated iron roof	3	separate place	wood shutter	Window	Mud/earth	Pit latrine with shade	Improved (Pit latrine with shade or VIP latrine)	piped into yard/plot	Other	10	< 30 minutes	yourself	Women	Non-pregnant and non-lactating	Health center	Any health facility	4
Zeway area (Edo-Qontoloa)	9	30	6.453	1	Married	No	Yes	8	Yes	12	Men	Yes	1	Housewife	Paid employment	Yes	1	0	0	0	0	0	0	Yes	No	Yes	No	Yes	No	No	Tatched grass roof	Tatched grass roof	1	separate place	house doesn't have window	No window	cow dung smeared	Pit latrine with shade	Improved (Pit latrine with shade or VIP latrine)	protected well	Protected well	5	< 30 minutes	children	Others	Non-pregnant and non-lactating	Health center	Any health facility	4
Zeway area (Edo-Qontoloa)	3	20	6	1	Married	Yes	Yes	13	Yes	9	Men	Yes	1	Petty trading	Farmer	No	0	0	0	0	0	0	0	No	No	No	Yes	Yes	No	No	Corrugated iron roof with wood and mud walls	Corrugated iron roof	2	No domestic animals	wood shutter	Window	Mud/earth	Pit latrine with shade	Improved (Pit latrine with shade or VIP latrine)	protected well	Protected well	5	< 30 minutes	yourself	Women	Non-pregnant and non-lactating	Health center	Any health facility	4
Zeway area (Edo-Qontoloa)	4	21	3.453	1	Married	No	Yes	7	Yes	10	Men	Yes	1	Housewife	Farmer	Yes	2	0	11	7	2	0	0	Yes	No	No	No	No	No	No	Tatched grass roof	Tatched grass roof	1	separate place	house doesn't have window	No window	Mud/earth	No toilet	Unimproved (open defication or traditional pit latrine)	protected well	Protected well	240	>60 minutes	yourself	Women	Non-pregnant and non-lactating	Health center	Any health facility	4
Zeway area (Edo-Qontoloa)	10	45	4.453	1	Married	No	No	0	Yes	2	Men	Yes	2	Housewife	Farmer	Yes	2	3	4	0	0	0	0	No	No	No	No	No	No	No	Corrugated iron roof with wood and mud walls	Corrugated iron roof	2	separate place	wood shutter	Window	Mud/earth	traditional pit latrine	Unimproved (open defication or traditional pit latrine)	protected well	Protected well	120	>60 minutes	yourself	Women	Non-pregnant and non-lactating	Health center	Any health facility	4
Zeway area (Edo-Qontoloa)	7	30	5.453	2	Married	No	No	0	No	0	Men	Yes	0.25	Housewife	Farmer	Yes	4	1	2	0	2	0	0	Yes	No	No	No	No	No	No	Corrugated iron roof with wood and mud walls	Corrugated iron roof	3	separate place	wood shutter	Window	Mud/earth	No toilet	Unimproved (open defication or traditional pit latrine)	protected well	Protected well	120	>60 minutes	yourself	Women	Lactating	Health center	Any health facility	4
Zeway area (Edo-Qontoloa)	8	30	0	1	Married	No	No	0	Yes	6	Men	Yes	1.25	Housewife	Farmer	Yes	0	1	13	0	0	0	0	No	No	No	No	No	No	No	Tatched grass roof	Tatched grass roof	1	same house, same room	house doesn't have window	No window	Mud/earth	traditional pit latrine	Unimproved (open defication or traditional pit latrine)	protected well	Protected well	120	>60 minutes	yourself	Women	Pregnant	Health center	Any health facility	4
Zeway area (Edo-Qontoloa)	9	35	4.453	1	Married	No	No	0	No	0	Men	Yes	1.25	Housewife	Farmer	Yes	2	6	32	13	1	0	0	No	No	No	No	No	No	No	Corrugated iron roof with wood and mud walls	Corrugated iron roof	3	separate place	wood shutter	Window	Mud/earth	traditional pit latrine	Unimproved (open defication or traditional pit latrine)	protected well	Protected well	120	>60 minutes	yourself	Women	Non-pregnant and non-lactating	Health center	Any health facility	4
Zeway area (Edo-Qontoloa)	8	32	4.453	1	Widowed	No	No	0	No	0	Women or both	Yes	1	Housewife	Farmer	Yes	2	2	0	0	0	0	0	No	No	No	No	No	No	No	Walls covered with cement and corrugated iron roof	Corrugated iron roof	2	same house, separate section	screenign	Window	Mud/earth	No toilet	Unimproved (open defication or traditional pit latrine)	public tab/stand pipe	Public tab/stand pipe	180	>60 minutes	yourself	Women	Non-pregnant and non-lactating	Didn't go anywhere	Didn't go anywhere	0
Zeway area (Edo-Qontoloa)	11	37	1.453	1	Married	Yes	No	0	No	0	Men	Yes	2.25	Housewife	Farmer	Yes	1	1	3	2	3	0	0	No	No	No	No	No	No	No	Tatched grass roof	Tatched grass roof	1	same house, separate section	house doesn't have window	No window	Mud/earth	No toilet	Unimproved (open defication or traditional pit latrine)	public tab/stand pipe	Public tab/stand pipe	180	>60 minutes	Houseband	Others	Non-pregnant and non-lactating	Private hospitals	Any health facility	4
Zeway area (Edo-Qontoloa)	5	25	3	2	Married	No	No	0	Yes	5	Men	No		Housewife	Civil servant	Yes	0	0	1	0	0	0	0	No	No	No	No	No	No	No	Tatched grass roof	Tatched grass roof	1	separate place	house doesn't have window	No window	cow dung smeared	Pit latrine with shade	Improved (Pit latrine with shade or VIP latrine)	protected well	Protected well	5	< 30 minutes	children	Others	Lactating	Health center	Any health facility	4
Zeway area (Edo-Qontoloa)	6	30	9	1	Married	No	No	0	Yes	4	Men	Yes	0.75	Housewife	Farmer	Yes	0	0	3	0	0	0	0	Yes	No	Yes	Yes	Yes	No	No	Corrugated iron roof with wood and mud walls	Corrugated iron roof	2	separate place	wood shutter	Window	cow dung smeared	Pit latrine with shade	Improved (Pit latrine with shade or VIP latrine)	protected well	Protected well	5	< 30 minutes	children	Others	Lactating	Health center	Any health facility	3
Zeway area (Edo-Qontoloa)	7	25		1	Married	No	No	0	Yes	4	Men	Yes	1.5	Housewife																	Tatched grass roof	Tatched grass roof	1	same house, separate section	wood shutter	Window	Mud/earth	No toilet	Unimproved (open defication or traditional pit latrine)	public tab/stand pipe	Public tab/stand pipe	60	30-60 minutes	Houseband	Others	Non-pregnant and non-lactating	Health center	Any health facility	1
Zeway area (Edo-Qontoloa)	3	30	2	2	Divorced	No	No	0	No	0	Women or both	No		Housewife	Daily Labor	No	0	0	0	0	0	0	0	No	No	No	No	No	No	No	Tatched grass roof	Tatched grass roof	1	No domestic animals	house doesn't have window	No window	Mud/earth	Pit latrine with shade	Improved (Pit latrine with shade or VIP latrine)	public tab/stand pipe	Public tab/stand pipe	60	30-60 minutes	yourself	Women	Non-pregnant and non-lactating	Didn't go anywhere	Didn't go anywhere	0
Zeway area (Edo-Qontoloa)	3	20	2.453	1	Divorced	No	No	0	No	0	Women or both	Yes	0.5	Housewife	Farmer	Yes	1	1	2	0	0	0	0	No	No	No	No	No	No	No	Tatched grass roof	Tatched grass roof	1	separate place	house doesn't have window	No window	Mud/earth	No toilet	Unimproved (open defication or traditional pit latrine)	protected well	Protected well	120	>60 minutes	yourself	Women	Non-pregnant and non-lactating	Health center	Any health facility	4
Zeway area (Edo-Qontoloa)	6	37	3	1	Widowed	No	No	0	No	0	Women or both	Yes	0.75	Housewife	Farmer	Yes	0	2	5	0	1	0	0	No	No	No	No	No	No	No	Corrugated iron roof with wood and mud walls	Corrugated iron roof	2	same house, separate section	wood shutter	Window	Mud/earth	No toilet	Unimproved (open defication or traditional pit latrine)	public tab/stand pipe	Public tab/stand pipe	120	>60 minutes	yourself	Women	Non-pregnant and non-lactating	Health center	Any health facility	4
Zeway area (Edo-Qontoloa)	12	37	4.453	1	Married	No	No	0	Yes	4	Men	Yes	0.25	Housewife	Farmer	Yes	2	2	0	0	1	0	0	Yes	No	No	No	No	No	No	Corrugated iron roof with wood and mud walls	Corrugated iron roof	1	separate place	screenign	Window	Mud/earth	traditional pit latrine	Unimproved (open defication or traditional pit latrine)	protected well	Protected well	60	30-60 minutes	Houseband	Others	Non-pregnant and non-lactating	Health center	Any health facility	4
Zeway area (Edo-Qontoloa)	7	25	8.453	2	Married	No	No	0	Yes	5	Men	Yes	0.75	Housewife	2 and 6	Yes	2	0	1	0	2	0	0	No	No	No	Yes	Yes	Yes	No	Corrugated iron roof with wood and mud walls	Corrugated iron roof	2	separate place	wood shutter	Window	cow dung smeared	No toilet	Unimproved (open defication or traditional pit latrine)	public tab/stand pipe	Public tab/stand pipe	60	30-60 minutes	yourself	Women	Non-pregnant and non-lactating	Health center	Any health facility	4
Zeway area (Edo-Qontoloa)	9	35	8.453	1	Married	Yes	Yes	5	Yes	4	Women or both	Yes	1.5	Housewife	Farmer	Yes	2	2	6	0	0	0	0	No	No	Yes	Yes	Yes	No	No	Corrugated iron roof with wood and mud walls	Corrugated iron roof	2	separate place	wood shutter	Window	Mud/earth	Pit latrine with shade	Improved (Pit latrine with shade or VIP latrine)	piped into yard/plot	Other	10	< 30 minutes	yourself	Women	Non-pregnant and non-lactating	Health center	Any health facility	4
Zeway area (Edo-Qontoloa)	7	30	8.453	1	Married	No	No	0	Yes	14	Men	Yes	1	Housewife	2 and 4	Yes	1	1	0	2	0	0	0	No	No	Yes	Yes	Yes	No	No	Corrugated iron roof with wood and mud walls	Corrugated iron roof	2	separate place	wood shutter	Window	Mud/earth	Pit latrine with shade	Improved (Pit latrine with shade or VIP latrine)	piped into yard/plot	Other	10	< 30 minutes	yourself	Women	Non-pregnant and non-lactating	Health center	Any health facility	3
Zeway area (Edo-Qontoloa)	4	20	8.453	1	Married	Yes	Yes	2	Yes	3	Men	Yes	1	Housewife	Farmer	Yes	2	4	2	1	2	0	0	Yes	No	No	Yes	Yes	Yes	No	Corrugated iron roof with wood and mud walls	Corrugated iron roof	2	separate place	wood shutter	Window	Mud/earth	No toilet	Unimproved (open defication or traditional pit latrine)	public tab/stand pipe	Public tab/stand pipe	60	30-60 minutes	children	Others	Non-pregnant and non-lactating	Didn't go anywhere	Didn't go anywhere	0
Zeway area (Edo-Qontoloa)	6	27	1	1	Married	No	No	0	No	0	Men	Yes	1.5	Housewife	Farmer	Yes	0	0	2	0	0	0	0	No	No	No	No	No	No	No	Tatched grass roof	Tatched grass roof	1	same house, same room	house doesn't have window	No window	Mud/earth	Pit latrine with shade	Improved (Pit latrine with shade or VIP latrine)	public tab/stand pipe	Public tab/stand pipe	20	< 30 minutes	yourself	Women	Pregnant	Health center	Any health facility	3
Zeway area (Edo-Qontoloa)	6	25	5.453	1	Married	Yes	No	0	Yes	3	Men	Yes	0.5	Housewife	Farmer	Yes	2	0	2	2	0	0	0	Yes	No	Yes	Yes	Yes	No	No	Tatched grass roof	Tatched grass roof	1	separate place	house doesn't have window	No window	Mud/earth	No toilet	Unimproved (open defication or traditional pit latrine)	public tab/stand pipe	Public tab/stand pipe	20	< 30 minutes	yourself	Women	Non-pregnant and non-lactating	Health center	Any health facility	3
Zeway area (Edo-Qontoloa)	9	28	1.453	2	Married	No	No	0	Yes	3	Men	Yes	2	Housewife	Farmer	Yes	1	1	0	0	0	0	0	No	No	No	No	No	No	No	Tatched grass roof	Tatched grass roof	1	separate place	house doesn't have window	No window	Mud/earth	traditional pit latrine	Unimproved (open defication or traditional pit latrine)	public tab/stand pipe	Public tab/stand pipe	20	< 30 minutes	children	Others	Lactating	Health center	Any health facility	3
Zeway area (Edo-Qontoloa)	8	35	4.453	1	Married	No	No	0	No	0	Men	Yes	0.75	Housewife	Farmer	Yes	2	1	5	0	3	0	0	No	No	No	No	No	Yes	No	Tatched grass roof	Tatched grass roof	1	separate place	house doesn't have window	No window	cow dung smeared	Pit latrine with shade	Improved (Pit latrine with shade or VIP latrine)	public tab/stand pipe	Public tab/stand pipe	120	>60 minutes	children	Others	Non-pregnant and non-lactating	Health center	Any health facility	3
Zeway area (Edo-Qontoloa)	10	40	8.453	1	Married	Yes	Yes	1	Yes	5	Men	Yes	1	Housewife	Farmer	Yes	1	1	0	0	0	0	0	No	No	No	Yes	Yes	No	No	Corrugated iron roof with wood and mud walls	Corrugated iron roof	2	separate place	wood shutter	Window	cow dung smeared	Pit latrine with shade	Improved (Pit latrine with shade or VIP latrine)	public tab/stand pipe	Public tab/stand pipe	120	>60 minutes	Yourself and children	Others	Non-pregnant and non-lactating	Health center	Any health facility	3
Zeway area (Edo-Qontoloa)	5	26	5.453	2	Married	No	No	0	No	0	Men	Yes	1	Housewife	Farmer	Yes	2	0	0	0	0	0	0	No	No	No	Yes	No	No	No	Tatched grass roof	Tatched grass roof	1	separate place	house doesn't have window	No window	cow dung smeared	Pit latrine with shade	Improved (Pit latrine with shade or VIP latrine)	public tab/stand pipe	Public tab/stand pipe	120	>60 minutes	yourself	Women	Lactating	Health center	Any health facility	3
Zeway area (Edo-Qontoloa)	7	35	5.453	1	Married	No	No	0	No	0	Men	Yes	1.25	Housewife	Farmer	Yes	2	2	0	4	2	0	0	No	No	Yes	No	Yes	No	No	Tatched grass roof	Tatched grass roof	1	separate place	house doesn't have window	No window	cow dung smeared	Pit latrine with shade	Improved (Pit latrine with shade or VIP latrine)	protected well	Protected well	10	< 30 minutes	children	Others	Non-pregnant and non-lactating	Didn't go anywhere	Didn't go anywhere	0
Zeway area (Edo-Qontoloa)	12	37	7.453	1	Married	Yes	No	0	Yes	7	Men	Yes	2	Housewife	Farmer	Yes	2	2	3	2	2	2	0	No	No	No	No	Yes	Yes	No	Corrugated iron roof with wood and mud walls	Corrugated iron roof	2	separate place	wood shutter	Window	cow dung smeared	Pit latrine with shade	Improved (Pit latrine with shade or VIP latrine)	protected well	Protected well	5	< 30 minutes	children	Others	Non-pregnant and non-lactating	Health center	Any health facility	3
Zeway area (Edo-Qontoloa)	11	37	6	1	Married	No	Yes	1	Yes	4	Men	Yes	2.5	Housewife	Farmer	Yes	0	1	1	2	0	1	0	No	No	No	No	No	Yes	No	Corrugated iron roof with wood and mud walls	Corrugated iron roof	3	separate place	wood shutter	Window	cow dung smeared	Pit latrine with shade	Improved (Pit latrine with shade or VIP latrine)	protected well	Protected well	5	< 30 minutes	children	Others	Lactating	Health post	Any health facility	4
Zeway area (Edo-Qontoloa)	5	20	7.453	2	Married	No	No	0	Yes	7	Men	Yes	0.75	Housewife	Farmer	Yes	1	1	0	1	3	0	0	No	No	Yes	Yes	Yes	Yes	No	Tatched grass roof	Tatched grass roof	1	separate place	house doesn't have window	No window	cow dung smeared	No toilet	Unimproved (open defication or traditional pit latrine)	public tab/stand pipe	Public tab/stand pipe	60	30-60 minutes	Houseband	Others	Non-pregnant and non-lactating	Health center	Any health facility	3
Zeway area (Edo-Qontoloa)	7	25	6.453	2	Married	No	No	0	Yes	5	Men	Yes	1	Housewife	Farmer	Yes	1	0	0	1	1	0	5	No	No	No	No	Yes	Yes	No	Tatched grass roof	Tatched grass roof	1	separate place	wood shutter	Window	cow dung smeared	Pit latrine with shade	Improved (Pit latrine with shade or VIP latrine)	public tab/stand pipe	Public tab/stand pipe	120	>60 minutes	yourself	Women	Pregnant	Health center	Any health facility	1
Zeway area (Edo-Qontoloa)	10	25	3	2	Married	No	No	0	Yes	5	Men	Yes	2	Housewife	Farmer	Yes	0	0	0	0	0	0	4	No	No	Yes	Yes	Yes	No	No	Tatched grass roof	Tatched grass roof	1	same house, same room	house doesn't have window	No window	Mud/earth	No toilet	Unimproved (open defication or traditional pit latrine)	public tab/stand pipe	Public tab/stand pipe	180	>60 minutes	yourself	Women	Non-pregnant and non-lactating	Health center	Any health facility	3
Zeway area (Edo-Qontoloa)	3	20	3	1	Married	No	No	0	No	0	Men	Yes	0.5	Housewife	Farmer	No	0	0	0	0	0	0	0	No	No	No	Yes	Yes	No	No	Tatched grass roof	Tatched grass roof	1	No domestic animals	house doesn't have window	No window	Mud/earth	No toilet	Unimproved (open defication or traditional pit latrine)	protected well	Protected well	120	>60 minutes	yourself	Women	Pregnant	Health center	Any health facility	1
Zeway area (Edo-Qontoloa)	4	27	2	1	Married	No	No	0	Yes	7	Men	Yes	0.5	Housewife	Farmer	No	0	0	0	0	0	0	0	No	No	No	No	Yes	No	No	Tatched grass roof	Tatched grass roof	1	No domestic animals	house doesn't have window	No window	Mud/earth	No toilet	Unimproved (open defication or traditional pit latrine)	protected well	Protected well	10	< 30 minutes	yourself	Women	Non-pregnant and non-lactating	Health center	Any health facility	3
Zeway area (Edo-Qontoloa)	8	32	1	1	Married	No	No	0	No	0	Men	Yes	0.75	Housewife	Farmer	No	0	0	0	0	0	0	0	No	No	No	No	No	No	No	Tatched grass roof	Tatched grass roof	1	No domestic animals	house doesn't have window	No window	Mud/earth	Pit latrine with shade	Improved (Pit latrine with shade or VIP latrine)	protected well	Protected well	5	< 30 minutes	yourself	Women	Non-pregnant and non-lactating	Health center	Any health facility	3
Zeway area (Edo-Qontoloa)	3	20	5.453	1	Married	No	Yes	6	Yes	10	Men	Yes	0.75	Petty trading	Farmer	Yes	1	1	4	0	0	0	0	No	No	No	Yes	Yes	No	No	Tatched grass roof	Tatched grass roof	1	separate place	house doesn't have window	No window	cow dung smeared	traditional pit latrine	Unimproved (open defication or traditional pit latrine)	protected well	Protected well	5	< 30 minutes	yourself	Women	Non-pregnant and non-lactating	Didn't go anywhere	Didn't go anywhere	0
Zeway area (Edo-Qontoloa)	4	22	3	2	Married	Yes	No	0	No	0	Men	No		Housewife	Farmer	No	0	0	0	0	0	0	0	Yes	No	No	No	Yes	No	No	Tatched grass roof	Tatched grass roof	1	No domestic animals	house doesn't have window	No window	Mud/earth	traditional pit latrine	Unimproved (open defication or traditional pit latrine)	piped into yard/plot	Other	5	< 30 minutes	Houseband	Others	Non-pregnant and non-lactating	Didn't go anywhere	Didn't go anywhere	3
Zeway area (Edo-Qontoloa)	4	25	4	2	Married	No	No	0	No	0	Men	No		Housewife	Farmer	No	0	0	0	0	0	0	0	Yes	No	No	No	Yes	No	No	Tatched grass roof	Tatched grass roof	1	No domestic animals	house doesn't have window	No window	Mud/earth	Pit latrine with shade	Improved (Pit latrine with shade or VIP latrine)	piped into yard/plot	Other	4	< 30 minutes	Houseband	Others	Non-pregnant and non-lactating	Health center	Any health facility	4
Zeway area (Edo-Qontoloa)	4	20	3	1	Married	No	No	0	No	0	Men	Yes	0.25	Housewife	Farmer	No	0	0	0	0	0	0	0	Yes	No	No	No	No	No	No	Tatched grass roof	Tatched grass roof	1	No domestic animals	house doesn't have window	No window	Mud/earth	Pit latrine with shade	Improved (Pit latrine with shade or VIP latrine)	piped into yard/plot	Other	5	< 30 minutes	Houseband	Others	Non-pregnant and non-lactating	Didn't go anywhere	Didn't go anywhere	0
Zeway area (Edo-Qontoloa)	6	38	5	1	Married	No	No	0	No	0	Men	Yes	2	Housewife	Farmer	Yes	0	1	0	0	0	0	0	No	No	Yes	No	No	No	No	Corrugated iron roof with wood and mud walls	Corrugated iron roof	3	No domestic animals	wood shutter	Window	Mud/earth	Pit latrine with shade	Improved (Pit latrine with shade or VIP latrine)	piped into yard/plot	Other	2	< 30 minutes	yourself	Women	Non-pregnant and non-lactating	Didn't go anywhere	Didn't go anywhere	0
Zeway area (Edo-Qontoloa)	7	27	3	1	Married	Yes	No	0	No	0	Men	Yes	0.75	Housewife	Farmer	No	0	0	0	0	0	0	0	No	No	No	No	No	No	No	Corrugated iron roof with wood and mud walls	Corrugated iron roof	1	No domestic animals	wood shutter	Window	Mud/earth	VIP latrine	Improved (Pit latrine with shade or VIP latrine)	public tab/stand pipe	Public tab/stand pipe	50	30-60 minutes	yourself	Women	Non-pregnant and non-lactating	Government hospitals	Any health facility	4
Zeway area (Edo-Qontoloa)	3	20	2	1	Married	No	No	0	No	0	Men	No		Housewife	Farmer	No	0	0	0	0	0	0	0	No	No	No	No	Yes	No	No	Tatched grass roof	Tatched grass roof	1	No domestic animals	house doesn't have window	No window	Mud/earth	No toilet	Unimproved (open defication or traditional pit latrine)	public tab/stand pipe	Public tab/stand pipe	40	30-60 minutes	yourself	Women	Pregnant	Health center	Any health facility	1
Zeway area (Edo-Qontoloa)	5	30	4.453	1	Divorced	No	No	0	No	0	Men	Yes	1.25	Housewife	Farmer	Yes	1	0	0	0	0	0	0	Yes	No	No	No	No	No	No	Tatched grass roof	Tatched grass roof	1	No domestic animals	house doesn't have window	No window	Mud/earth	Pit latrine with shade	Improved (Pit latrine with shade or VIP latrine)	public tab/stand pipe	Public tab/stand pipe	180	>60 minutes	Houseband	Others	Non-pregnant and non-lactating	Health center	Any health facility	0
Zeway area (Edo-Qontoloa)	6	27	3	1	Married	No	No	0	Yes	5	Men	Yes	3	Housewife	Farmer	Yes	0	1	0	0	0	0	0	No	No	No	No	No	No	No	Corrugated iron roof with wood and mud walls	Corrugated iron roof	2	same house, same room	wood shutter	Window	Mud/earth	No toilet	Unimproved (open defication or traditional pit latrine)	public tab/stand pipe	Public tab/stand pipe	30	30-60 minutes	yourself	Women	Lactating	Health center	Any health facility	3
Zeway area (Edo-Qontoloa)	4	22	4	2	Married	No	No	0	No	0	Men	Yes	1	Housewife	Farmer	No	0	0	0	0	0	0	0	Yes	No	No	No	Yes	No	No	Tatched grass roof	Tatched grass roof	1	No domestic animals	house doesn't have window	No window	Mud/earth	Pit latrine with shade	Improved (Pit latrine with shade or VIP latrine)	public tab/stand pipe	Public tab/stand pipe	20	< 30 minutes	yourself	Women	Non-pregnant and non-lactating	Didn't go anywhere	Didn't go anywhere	0
Zeway area (Edo-Qontoloa)	5	27	6.453	1	Married	No	Yes	3	Yes	7	Men	Yes	1.75	Housewife	Farmer	Yes	2	2	5	14	1	0	0	No	No	Yes	No	Yes	No	No	Corrugated iron roof with wood and mud walls	Corrugated iron roof	2	separate place	wood shutter	Window	Mud/earth	No toilet	Unimproved (open defication or traditional pit latrine)	public tab/stand pipe	Public tab/stand pipe	20	< 30 minutes	yourself	Women	Pregnant	Health center	Any health facility	3
Zeway area (Edo-Qontoloa)	9	35	8.453	1	Married	No	No	0	No	0	Men	Yes	1.35	Housewife	Farmer	Yes	1	1	2	1	0	0	0	No	No	Yes	Yes	Yes	No	No	Corrugated iron roof with wood and mud walls	Corrugated iron roof	2	separate place	wood shutter	Window	Mud/earth	Pit latrine with shade	Improved (Pit latrine with shade or VIP latrine)	public tab/stand pipe	Public tab/stand pipe	30	30-60 minutes	children	Others	Non-pregnant and non-lactating	Health center	Any health facility	2
Zeway area (Edo-Qontoloa)	5	28	6.453	1	Married	Yes	No	0	Yes	5	Men	Yes	1	Housewife	Farmer	Yes	2	2	1	1	2	0	0	No	No	No	No	Yes	Yes	No	Corrugated iron roof with wood and mud walls	Corrugated iron roof	2	separate place	wood shutter	Window	Mud/earth	traditional pit latrine	Unimproved (open defication or traditional pit latrine)	protected well	Protected well	5	< 30 minutes	children	Others	Non-pregnant and non-lactating	Didn't go anywhere	Didn't go anywhere	0
Zeway area (Edo-Qontoloa)	3	25	2	1	Married	No	Yes	5	Yes	5	Men	Yes	1.25	Housewife	Farmer	Yes	0	0	1	0	0	0	0	No	No	No	No	No	No	No	Tatched grass roof	Tatched grass roof	1	separate place	house doesn't have window	No window	Mud/earth	Pit latrine with shade	Improved (Pit latrine with shade or VIP latrine)	protected well	Protected well	5	< 30 minutes	yourself	Women	Non-pregnant and non-lactating	Health center	Any health facility	3
Zeway area (Edo-Qontoloa)	5	30	3.453	1	Married	No	No	0	Yes	4	Men	Yes	1	Housewife	Farmer	Yes	1	1	0	3	0	0	0	No	No	No	No	Yes	No	No	Tatched grass roof	Tatched grass roof	1	separate place	house doesn't have window	No window	Mud/earth	No toilet	Unimproved (open defication or traditional pit latrine)	protected well	Protected well	5	< 30 minutes	yourself	Women	Pregnant	Health center	Any health facility	4
Zeway area (Edo-Qontoloa)	8	30	2	1	Married	No	No	0	Yes	5	Men	Yes	1.5	Housewife	Farmer	No	0	0	0	0	0	0	0	No	No	No	No	Yes	No	No	Corrugated iron roof with wood and mud walls	Corrugated iron roof	1	No domestic animals	house doesn't have window	No window	Mud/earth	No toilet	Unimproved (open defication or traditional pit latrine)	protected well	Protected well	5	< 30 minutes	yourself	Women	Pregnant and lactating	Health center	Any health facility	4
Zeway area (Edo-Qontoloa)	9	30	2	1	Married	No	Yes	2	Yes	3	Men	Yes	2	Housewife	Farmer	No	0	0	0	0	0	0	0	No	No	No	Yes	No	No	No	Tatched grass roof	Tatched grass roof	1	No domestic animals	house doesn't have window	No window	cow dung smeared	No toilet	Unimproved (open defication or traditional pit latrine)	protected well	Protected well	10	< 30 minutes	yourself	Women	Lactating	Health center	Any health facility	2
Zeway area (Edo-Qontoloa)	4	25	7.453	1	Married	Yes	No	0	No	0	Men	Yes	2.5	Housewife	Farmer	Yes	2	1	0	0	0	0	0	Yes	No	No	No	Yes	No	No	Corrugated iron roof with wood and mud walls	Corrugated iron roof	2	separate place	wood shutter	Window	cow dung smeared	traditional pit latrine	Unimproved (open defication or traditional pit latrine)	public tab/stand pipe	Public tab/stand pipe	120	>60 minutes	employed/ donkey cart	Others	Non-pregnant and non-lactating	Health center	Any health facility	3
Zeway area (Edo-Qontoloa)	3	30	3.453	1	Widowed	No	No	0	No	0	Women or both	Yes	1	Housewife	Farmer	Yes	1	1	0	0	0	0	0	No	No	No	No	No	No	No	Tatched grass roof	Tatched grass roof	1	separate place	house doesn't have window	No window	cow dung smeared	traditional pit latrine	Unimproved (open defication or traditional pit latrine)	protected well	Protected well	10	< 30 minutes	yourself	Women	Non-pregnant and non-lactating	Health center	Any health facility	2
Zeway area (Edo-Qontoloa)	10	35	2	2	Married	Yes	No	0	No	0	Men	Yes	1	Housewife	Farmer	Yes	0	1	0	0	0	0	0	No	No	No	No	No	No	No	Tatched grass roof	Tatched grass roof	1	same house, same room	wood shutter	Window	cow dung smeared	No toilet	Unimproved (open defication or traditional pit latrine)	protected well	Protected well	20	< 30 minutes	Yourself and children	Others	Non-pregnant and non-lactating	Health center	Any health facility	3
Zeway area (Edo-Qontoloa)	4	25	4	1	Married	No	Yes	2	Yes	4	Men	Yes	0.75	Housewife	2 and 6	Yes	0	1	0	0	0	0	1	No	No	No	No	Yes	No	No	Tatched grass roof	Tatched grass roof	1	separate place	house doesn't have window	No window	cow dung smeared	Pit latrine with shade	Improved (Pit latrine with shade or VIP latrine)	public tab/stand pipe	Public tab/stand pipe	60	30-60 minutes	yourself	Women	Lactating	Health center	Any health facility	4
Zeway area (Edo-Qontoloa)	7	30	1	1	Married	No	No	0	Yes	4	Men	Yes	2	Housewife	Farmer	Yes	0	0	0	0	0	0	3	No	No	No	No	No	No	No	Tatched grass roof	Tatched grass roof	1	same house, same room	screenign	Window	Mud/earth	No toilet	Unimproved (open defication or traditional pit latrine)	public tab/stand pipe	Public tab/stand pipe	60	30-60 minutes	children	Others	Non-pregnant and non-lactating	Health center	Any health facility	3
Zeway area (Edo-Qontoloa)	4	25	3.453	1	Married	No	Yes	3	Yes	7	Men	Yes	1	Housewife	Farmer	Yes	1	1	0	2	0	0	0	No	No	No	Yes	No	No	No	Tatched grass roof	Tatched grass roof	1	separate place	house doesn't have window	No window	Mud/earth	No toilet	Unimproved (open defication or traditional pit latrine)	public tab/stand pipe	Public tab/stand pipe	120	>60 minutes	yourself	Women	Non-pregnant and non-lactating	Health center	Any health facility	3
Zeway area (Edo-Qontoloa)	10	25	7.453	1	Married	No	No	0	Yes	7	Men	Yes	1	Housewife	Self employed	Yes	1	0	0	3	1	0	0	No	No	No	Yes	Yes	No	No	Corrugated iron roof with wood and mud walls	Corrugated iron roof	2	separate place	wood shutter	Window	cow dung smeared	No toilet	Unimproved (open defication or traditional pit latrine)	public tab/stand pipe	Public tab/stand pipe	120	>60 minutes	Yourself and children	Others	Non-pregnant and non-lactating	Didn't go anywhere	Didn't go anywhere	0
Zeway area (Edo-Qontoloa)	9	40	8.453	2	Married	No	No	0	Yes	7	Men	Yes	1.75	Housewife	Farmer	Yes	2	5	3	3	6	0	7	No	No	No	No	Yes	Yes	No	Corrugated iron roof with wood and mud walls	Corrugated iron roof	2	separate place	wood shutter	Window	cow dung smeared	Pit latrine with shade	Improved (Pit latrine with shade or VIP latrine)	public tab/stand pipe	Public tab/stand pipe	120	>60 minutes	children	Others	Non-pregnant and non-lactating	Health center	Any health facility	3
Zeway area (Edo-Qontoloa)	9	30	8.453	1	Married	No	Yes	3	Yes	8	Men	Yes	2	Housewife	Farmer	Yes	2	2	0	0	1	0	0	No	No	No	Yes	Yes	Yes	No	Corrugated iron roof with wood and mud walls	Corrugated iron roof	2	separate place	wood shutter	Window	cow dung smeared	No toilet	Unimproved (open defication or traditional pit latrine)	public tab/stand pipe	Public tab/stand pipe	120	>60 minutes	yourself	Women	Non-pregnant and non-lactating	Health center	Any health facility	3
Zeway area (Edo-Qontoloa)	4	25	2	1	Married	No	No	0	No	0	Men	Yes	0.5	Housewife	Farmer	No	0	0	0	0	0	0	0	No	No	No	Yes	No	No	No	Tatched grass roof	Tatched grass roof	1	No domestic animals	house doesn't have window	No window	Mud/earth	traditional pit latrine	Unimproved (open defication or traditional pit latrine)	public tab/stand pipe	Public tab/stand pipe	20	< 30 minutes	yourself	Women	Non-pregnant and non-lactating	Health center	Any health facility	2
Zeway area (Edo-Qontoloa)	4	20	6.453	1	Married	No	No	0	Yes	3	Men	Yes	0.75	Housewife	Farmer	Yes	2	1	0	0	0	0	0	No	No	Yes	Yes	Yes	No	No	Tatched grass roof	Tatched grass roof	1	separate place	house doesn't have window	No window	Mud/earth	Pit latrine with shade	Improved (Pit latrine with shade or VIP latrine)	public tab/stand pipe	Public tab/stand pipe	20	< 30 minutes	yourself	Women	Lactating	Health center	Any health facility	3
Zeway area (Edo-Qontoloa)	5	23	8.453	1	Married	No	No	0	No	0	Men	Yes	0.75	Housewife	Farmer	Yes	2	1	6	2	1	0	0	Yes	No	Yes	No	No	Yes	No	Corrugated iron roof with wood and mud walls	Corrugated iron roof	3	same house, separate section	wood shutter	Window	Mud/earth	Pit latrine with shade	Improved (Pit latrine with shade or VIP latrine)	public tab/stand pipe	Public tab/stand pipe	120	>60 minutes	yourself	Women	Non-pregnant and non-lactating	Health center	Any health facility	4
Zeway area (Edo-Qontoloa)	7	25	1	2	Married	No	No	0	No	0	Men	No		Housewife	Self employed	Yes	0	1	0	0	0	0	0	No	No	No	No	No	No	No	Tatched grass roof	Tatched grass roof	1	separate place	house doesn't have window	No window	Mud/earth	Pit latrine with shade	Improved (Pit latrine with shade or VIP latrine)	public tab/stand pipe	Public tab/stand pipe	20	< 30 minutes	yourself	Women	Non-pregnant and non-lactating	Health center	Any health facility	3
Zeway area (Edo-Qontoloa)	4	28	6.453	1	Married	No	No	0	No	0	Men	Yes	0.5	Housewife	Farmer	Yes	1	1	0	0	0	0	0	Yes	No	Yes	No	Yes	No	No	Tatched grass roof	Tatched grass roof	1	same house, separate section	house doesn't have window	No window	Mud/earth	Pit latrine with shade	Improved (Pit latrine with shade or VIP latrine)	public tab/stand pipe	Public tab/stand pipe	120	>60 minutes	yourself	Women	Lactating	Health center	Any health facility	4
Zeway area (Edo-Qontoloa)	6	30	4.453	1	Married	No	No	0	No	0	Men	Yes	0.75	Housewife	Farmer	Yes	1	0	2	1	0	0	0	No	No	Yes	No	Yes	No	No	Tatched grass roof	Tatched grass roof	1	separate place	house doesn't have window	No window	Mud/earth	Pit latrine with shade	Improved (Pit latrine with shade or VIP latrine)	public tab/stand pipe	Public tab/stand pipe	30	30-60 minutes	yourself	Women	Non-pregnant and non-lactating	Health center	Any health facility	2
[truncated: 31 more columns]
